# Supplementary material for: Tetra­ethyl­ammonium 7,12-di­cyano-1-carba-closo-dodeca­borate
Source: Acta Crystallogr Sect E Struct Rep Online. 2014 Mar 12;70(Pt 4):o411–2. doi: 10.1107/S1600536814004759 (PMC3998626; doi:10.1107/S1600536814004759)
Supplement: Supplementary file 1 [file e-70-0o411-sup1.cif]

##############################################################################
#                                                                            #
# This CIF contains the data in a paper accepted for publication in          #
# Acta Crystallographica Section E. It conforms to the requirements of       #
# Notes for Authors for Acta Crystallographica Section E, and has been       #
# peer reviewed under the auspices of the IUCr Commission on Journals.       #
#                                                                            #
# Full details of the Crystallographic Information File format               #
# are given in the paper "The Crystallographic Information File (CIF):       #
# a New Standard Archive File for Crystallography" by S. R. Hall, F. H.      #
# Allen and I. D. Brown [Acta Cryst. (1991), A47, 655-685].                  #
#                                                                            #
# The current version of the core CIF dictionary is obtainable from          #
# ftp://ftp.iucr.org/pub/cif_core.dic.                                       #
#                                                                            #
# Software is freely available for graphical display of the structure(s)     #
# in this CIF. For information consult the CIF software page                 #
# http://www.iucr.org/resources/cif/software.                                #
#                                                                            #
# This file may be used for bona fide research purposes within the           #
# scientific community so long as proper attribution is given to the journal # 
# article from which it was obtained.                                        #
#                                                                            #
##############################################################################
data_I
_database_code_depnum_ccdc_archive 'CCDC 989485'
_audit_creation_method
;
Olex2 1.2
(compiled 2013.09.17 svn.r2790 for OlexSys, GUI svn.r4601)
;
_journal_date_recd_electronic     2014-02-22
_journal_date_accepted     2014-03-01
_journal_name_full     'Acta Crystallographica, Section E'
_journal_year     2014
_journal_volume     70
_journal_issue      4
_journal_page_first     o411
_journal_page_last     o412
_journal_paper_category     QO
_journal_paper_doi     10.1107/S1600536814004759
_journal_coeditor_code     LR2122
_publ_contact_author_name     'Marcus A. Juhasz'
_publ_contact_author_address
;
Whitman College
Department of Chemistry
345 Boyer Ave
Walla Walla, WA 99362
USA
;
_publ_contact_author_email     juhaszma@whitman.edu
_publ_contact_author_fax     ?
_publ_contact_author_phone     '509-527-5207'
_publ_section_title
;
Tetraethylammonium 7,12-dicyano-1-carba-<i>closo</i>-dodecaborate
;
_publ_section_title_footnote     .
loop_
    _publ_author_name
    _publ_author_footnote
    _publ_author_address
    'Juhasz, Marcus A.' .
;
Department of Chemistry
Whitman College
Walla Walla, WA 99362
USA
;
    'Juers, Douglas H.' .
;
Department of Physics
Whitman College
Walla Walla, WA 99362
USA
;
    'Dwulet, Gregory E.' .
;
Department of Chemistry
Whitman College
Walla Walla, WA 99362
USA
;
    'Rosenbaum, Aaron J.' .
;
Department of Chemistry
Whitman College
Walla Walla, WA 99362
USA
;
_publ_section_synopsis     .
_chemical_name_systematic
;
Tetraethylammonium 7,12-dicyano-1-carba-<i>closo</i>-dodecaborate
;
_chemical_formula_moiety     'C8 H20 N +, C3 H10 B11 N2 -'
_chemical_formula_sum     'C11 H30 B11 N3'
_chemical_formula_iupac     'C8 H20 N +, C3 H10 B11 N2 -'
_chemical_formula_weight     323.45
_space_group_crystal_system     monoclinic
_space_group_name_H-M_alt     'P 21/c'
_space_group_name_Hall     '-P 2ybc'
loop_
    _space_group_symop_id
    _space_group_symop_operation_xyz
    1 x,y,z
    2 -x,y+1/2,-z+1/2
    3 -x,-y,-z
    4 x,-y-1/2,z-1/2
_cell_length_a     8.9280(2)
_cell_length_b     10.5695(3)
_cell_length_c     21.0620(5)
_cell_angle_alpha     90
_cell_angle_beta     92.165(2)
_cell_angle_gamma     90
_cell_volume     1986.09(8)
_cell_formula_units_Z     4
_cell_measurement_reflns_used     9624
_cell_measurement_theta_min     4.18
_cell_measurement_theta_max     66.96
_cell_measurement_temperature     100.00(10)
_exptl_crystal_description     needle
_exptl_crystal_colour     'clear light colourless'
_exptl_crystal_size_max     0.7218
_exptl_crystal_size_mid     0.1102
_exptl_crystal_size_min     0.0923
_exptl_crystal_density_diffrn     1.0812
_exptl_crystal_F_000     688
_exptl_absorpt_coefficient_mu     0.400
_exptl_absorpt_correction_type     multi-scan
_exptl_absorpt_process_details
;
(CrysAlis PRO; Agilent, 2012)
;
_exptl_absorpt_correction_T_min     0.87407
_exptl_absorpt_correction_T_max     1.00000
_exptl_special_details
;
Absorption correction: CrysAlisPro, Agilent Technologies,
Empirical absorption correction using spherical harmonics,
 implemented in SCALE3 ABSPACK scaling algorithm.
;
_diffrn_ambient_temperature     100.00(10)
_diffrn_radiation_type     'Cu K\a'
_diffrn_radiation_wavelength     1.5418
_diffrn_radiation_monochromator     mirror
_diffrn_measurement_device_type     'Agilent Xcalibur (Onyx, Nova)'
_diffrn_measurement_method     '\w scans'
_diffrn_detector_area_resol_mean     8.3552
_diffrn_reflns_number     13665
_diffrn_reflns_av_R_equivalents     0.0386
_diffrn_reflns_theta_min     4.20
_diffrn_reflns_theta_max     67.07
_diffrn_reflns_theta_full     67.07
_diffrn_measured_fraction_theta_max     0.9980
_diffrn_measured_fraction_theta_full     0.998
_diffrn_reflns_limit_h_min     -10
_diffrn_reflns_limit_h_max     10
_diffrn_reflns_limit_k_min     -12
_diffrn_reflns_limit_k_max     12
_diffrn_reflns_limit_l_min     -25
_diffrn_reflns_limit_l_max     18
_reflns_number_total     3549
_reflns_number_gt     3110
_reflns_threshold_expression     I>2\s(I)
_refine_ls_structure_factor_coef     Fsqd
_refine_ls_matrix_type     full
_refine_ls_R_factor_all     0.0482
_refine_ls_R_factor_gt     0.0417
_refine_ls_wR_factor_gt     0.1150
_refine_ls_wR_factor_ref     0.1233
_refine_ls_goodness_of_fit_ref     1.035
_refine_ls_restrained_S_all     1.035
_refine_ls_number_reflns     3549
_refine_ls_number_parameters     234
_refine_ls_number_restraints     0
_refine_ls_hydrogen_treatment     mixed
_refine_ls_weighting_scheme     calc
_refine_ls_weighting_details
         'calc w=1/[\s^2^(Fo^2^)+(0.0746P)^2^+0.5426P] where P=(Fo^2^+2Fc^2^)/3'
_atom_sites_solution_primary     iterative
_refine_ls_shift/su_max     0.001
_refine_ls_shift/su_mean     0.000
_refine_diff_density_max     0.204
_refine_diff_density_min     -0.210
loop_
    _atom_type_symbol
    _atom_type_scat_Cromer_Mann_a1
    _atom_type_scat_Cromer_Mann_a2
    _atom_type_scat_Cromer_Mann_a3
    _atom_type_scat_Cromer_Mann_a4
    _atom_type_scat_Cromer_Mann_b1
    _atom_type_scat_Cromer_Mann_b2
    _atom_type_scat_Cromer_Mann_b3
    _atom_type_scat_Cromer_Mann_b4
    _atom_type_scat_Cromer_Mann_c
    _atom_type_scat_dispersion_source
    _atom_type_scat_dispersion_real
    _atom_type_scat_dispersion_imag
    _atom_type_scat_source
    H 0.49300 0.32291 0.14019 0.04081 10.51090 26.12570 3.14236 57.79970
                                                                 0.0030380000826
       'Henke, Gullikson and Davis, At. Data and Nucl. Data Tables, 1993, 54, 2'
                                                                         0.00000
                                                                         0.00000
                                                          'International Tables'
    C 2.31000 1.02000 1.58860 0.86500 20.84390 10.20750 0.56870 51.65120
                                                                  0.215599998832
       'Henke, Gullikson and Davis, At. Data and Nucl. Data Tables, 1993, 54, 2'
                                                                         0.01920
                                                                         0.00962
                                                          'nternational Tables '
    B 2.05450 1.33260 1.09790 0.70680 23.21850 1.02100 60.34980 0.14030
                                                                 -0.193200007081
       'Henke, Gullikson and Davis, At. Data and Nucl. Data Tables, 1993, 54, 2'
                                                                         0.00963
                                                                         0.00408
                                                          'nternational Tables '
    N 12.21260 3.13220 2.01250 1.16630 0.00570 9.89330 28.99750 0.58260
                                                                  -11.5290002823
       'Henke, Gullikson and Davis, At. Data and Nucl. Data Tables, 1993, 54, 2'
                                                                         0.03256
                                                                         0.01839
                                                        'International Tables V'
_computing_data_collection
;
<i>CrysAlis PRO</i> (Agilent, 2012)
;
_computing_cell_refinement
;
<i>CrysAlis PRO</i> (Agilent, 2012)
;
_computing_data_reduction
;
<i>CrysAlis PRO</i> (Agilent, 2012)
;
_computing_structure_solution     '<i>OLEX2</i> (Dolomanov <i>et al.</i>, 2009)'
_computing_structure_refinement     'SHELXL97 (Sheldrick, 2008)'
_computing_molecular_graphics
;
<i>OLEX2</i> (Dolomanov <i>et al.</i>, 2009) and
<i>Mercury</i> (Macrae <i>et al.</i>, 2006)
;
_computing_publication_material
;
<i>OLEX2</i> (Dolomanov <i>et al.</i>, 2009) and
<i>publCIF</i> (Westrip, 2010)
;
loop_
    _atom_site_type_symbol
    _atom_site_label
    _atom_site_fract_x
    _atom_site_fract_y
    _atom_site_fract_z
    _atom_site_U_iso_or_equiv
    _atom_site_adp_type
    _atom_site_calc_flag
    _atom_site_refinement_flags
    _atom_site_occupancy
    _atom_site_symmetry_multiplicity
    _atom_site_disorder_assembly
    _atom_site_disorder_group
    N N17 1.01231(11) 0.69866(9) 0.37094(5) 0.0192(2) Uani d . 1 1 . .
    N N14 0.76135(13) 0.55607(11) 0.51262(5) 0.0293(3) Uani d . 1 1 . .
    C C13 0.69013(14) 0.61804(12) 0.54418(6) 0.0232(3) Uani d . 1 1 . .
    C C1 0.32003(14) 0.76849(12) 0.62912(6) 0.0226(3) Uani d . 1 1 . .
    H H1 0.213(2) 0.7535(17) 0.6265(9) 0.044(5) Uiso d . 1 1 . .
    C C20 0.88278(13) 0.77399(12) 0.34123(6) 0.0234(3) Uani d . 1 1 . .
    H H20A 0.9091 0.8630 0.3426 0.028 Uiso calc R 1 1 . .
    H H20B 0.8704 0.7500 0.2969 0.028 Uiso calc R 1 1 . .
    C C18 1.03464(14) 0.72809(12) 0.44147(6) 0.0231(3) Uani d . 1 1 . .
    H H18A 0.9447 0.7038 0.4628 0.028 Uiso calc R 1 1 . .
    H H18B 1.1163 0.6764 0.4587 0.028 Uiso calc R 1 1 . .
    C C22 0.98194(14) 0.55670(11) 0.36737(6) 0.0218(3) Uani d . 1 1 . .
    H H22A 1.0667 0.5128 0.3873 0.026 Uiso calc R 1 1 . .
    H H22B 0.8950 0.5383 0.3920 0.026 Uiso calc R 1 1 . .
    C C25 1.29534(14) 0.67411(13) 0.35946(6) 0.0255(3) Uani d . 1 1 . .
    H H25A 1.3179 0.7028 0.4020 0.038 Uiso calc R 1 1 . .
    H H25B 1.3752 0.6977 0.3326 0.038 Uiso calc R 1 1 . .
    H H25C 1.2847 0.5837 0.3594 0.038 Uiso calc R 1 1 . .
    C C24 1.15065(13) 0.73406(12) 0.33489(6) 0.0227(3) Uani d . 1 1 . .
    H H24A 1.1340 0.7102 0.2907 0.027 Uiso calc R 1 1 . .
    H H24B 1.1623 0.8253 0.3363 0.027 Uiso calc R 1 1 . .
    C C23 0.95487(15) 0.50319(13) 0.30122(7) 0.0303(3) Uani d . 1 1 . .
    H H23A 0.8654 0.5397 0.2823 0.045 Uiso calc R 1 1 . .
    H H23B 0.9434 0.4130 0.3037 0.045 Uiso calc R 1 1 . .
    H H23C 1.0386 0.5229 0.2757 0.045 Uiso calc R 1 1 . .
    C C21 0.73378(14) 0.75717(13) 0.37238(7) 0.0270(3) Uani d . 1 1 . .
    H H21A 0.7071 0.6692 0.3722 0.041 Uiso calc R 1 1 . .
    H H21B 0.6579 0.8046 0.3493 0.041 Uiso calc R 1 1 . .
    H H21C 0.7420 0.7870 0.4154 0.041 Uiso calc R 1 1 . .
    C C15 0.84647(15) 0.84551(13) 0.64203(6) 0.0276(3) Uani d . 1 1 . .
    N N16 0.97050(14) 0.86121(14) 0.64645(7) 0.0423(3) Uani d . 1 1 . .
    B B11 0.59691(15) 0.68338(13) 0.67214(6) 0.0214(3) Uani d . 1 1 . .
    H H11 0.6671 0.6123 0.6971 0.026 Uiso calc R 1 1 . .
    C C19 1.06859(17) 0.86511(14) 0.45676(7) 0.0336(3) Uani d . 1 1 . .
    H H19A 1.1611 0.8889 0.4383 0.050 Uiso calc R 1 1 . .
    H H19B 1.0772 0.8759 0.5020 0.050 Uiso calc R 1 1 . .
    H H19C 0.9890 0.9175 0.4397 0.050 Uiso calc R 1 1 . .
    B B3 0.41460(15) 0.75312(14) 0.56090(6) 0.0222(3) Uani d . 1 1 . .
    H H3 0.3644 0.7261 0.5144 0.027 Uiso calc R 1 1 . .
    B B5 0.38243(15) 0.88617(14) 0.67872(7) 0.0226(3) Uani d . 1 1 . .
    H H5 0.3109 0.9451 0.7081 0.027 Uiso calc R 1 1 . .
    B B2 0.43587(16) 0.64087(14) 0.62446(7) 0.0223(3) Uani d . 1 1 . .
    H H2 0.3995 0.5419 0.6187 0.027 Uiso calc R 1 1 . .
    B B4 0.38189(15) 0.90407(14) 0.59491(7) 0.0225(3) Uani d . 1 1 . .
    H H4 0.3100 0.9745 0.5703 0.027 Uiso calc R 1 1 . .
    B B8 0.56256(15) 0.86592(13) 0.56845(7) 0.0216(3) Uani d . 1 1 . .
    H H8 0.6105 0.9117 0.5269 0.026 Uiso calc R 1 1 . .
    B B10 0.56283(15) 0.83638(14) 0.70569(6) 0.0218(3) Uani d . 1 1 . .
    H H10 0.6108 0.8638 0.7526 0.026 Uiso calc R 1 1 . .
    B B9 0.54205(15) 0.94840(13) 0.64211(7) 0.0217(3) Uani d . 1 1 . .
    H H9 0.5768 1.0477 0.6479 0.026 Uiso calc R 1 1 . .
    B B6 0.41595(16) 0.72351(14) 0.69686(7) 0.0233(3) Uani d . 1 1 . .
    H H6 0.3661 0.6776 0.7379 0.028 Uiso calc R 1 1 . .
    B B7 0.59456(15) 0.70269(13) 0.58752(6) 0.0204(3) Uani d . 1 1 . .
    B B12 0.67289(15) 0.82232(13) 0.63756(6) 0.0205(3) Uani d . 1 1 . .
loop_
    _atom_site_aniso_label
    _atom_site_aniso_U_11
    _atom_site_aniso_U_22
    _atom_site_aniso_U_33
    _atom_site_aniso_U_12
    _atom_site_aniso_U_13
    _atom_site_aniso_U_23
    N17 0.0172(5) 0.0209(5) 0.0194(5) -0.0007(4) -0.0004(4) 0.0010(4)
    N14 0.0295(6) 0.0313(6) 0.0273(6) 0.0027(5) 0.0039(5) 0.0012(5)
    C13 0.0208(6) 0.0265(6) 0.0222(6) 0.0004(5) 0.0000(5) 0.0045(5)
    C1 0.0163(6) 0.0268(6) 0.0246(6) -0.0010(5) 0.0004(5) -0.0015(5)
    C20 0.0203(6) 0.0233(6) 0.0262(6) 0.0016(5) -0.0039(5) 0.0021(5)
    C18 0.0215(6) 0.0292(7) 0.0184(6) 0.0014(5) -0.0010(5) -0.0019(5)
    C22 0.0201(6) 0.0190(6) 0.0262(6) -0.0008(5) 0.0000(5) 0.0011(5)
    C25 0.0209(6) 0.0310(7) 0.0248(6) 0.0014(5) 0.0039(5) 0.0025(5)
    C24 0.0211(6) 0.0248(6) 0.0224(6) -0.0030(5) 0.0028(5) 0.0038(5)
    C23 0.0316(7) 0.0279(7) 0.0309(7) -0.0007(6) -0.0042(5) -0.0054(5)
    C21 0.0198(6) 0.0277(7) 0.0333(7) 0.0025(5) -0.0025(5) -0.0011(5)
    C15 0.0244(7) 0.0306(7) 0.0279(7) 0.0012(5) 0.0005(5) -0.0014(5)
    N16 0.0238(7) 0.0541(9) 0.0492(8) 0.0000(6) 0.0020(5) -0.0046(6)
    B11 0.0219(7) 0.0233(7) 0.0189(6) 0.0017(5) 0.0010(5) 0.0013(5)
    C19 0.0356(7) 0.0302(7) 0.0346(8) 0.0052(6) -0.0069(6) -0.0099(6)
    B3 0.0195(7) 0.0269(7) 0.0200(7) 0.0006(5) -0.0009(5) -0.0004(5)
    B5 0.0183(6) 0.0263(7) 0.0233(7) 0.0003(5) 0.0014(5) -0.0016(6)
    B2 0.0215(7) 0.0235(7) 0.0219(7) -0.0017(5) 0.0020(5) -0.0002(5)
    B4 0.0188(6) 0.0242(7) 0.0244(7) 0.0010(5) -0.0010(5) 0.0008(6)
    B8 0.0192(6) 0.0241(7) 0.0216(7) 0.0005(5) 0.0004(5) 0.0028(5)
    B10 0.0189(6) 0.0264(7) 0.0199(6) 0.0014(5) -0.0006(5) -0.0014(5)
    B9 0.0177(6) 0.0226(7) 0.0246(7) 0.0000(5) 0.0000(5) -0.0004(5)
    B6 0.0226(7) 0.0266(7) 0.0209(7) -0.0011(6) 0.0034(5) 0.0008(5)
    B7 0.0195(6) 0.0228(7) 0.0189(6) 0.0008(5) 0.0013(5) 0.0008(5)
    B12 0.0158(6) 0.0231(7) 0.0226(7) -0.0001(5) 0.0004(5) -0.0003(5)
_geom_special_details
;
All e.s.d.'s (except the e.s.d. in the dihedral angle between two l.s. planes)
are estimated using the full covariance matrix. The cell e.s.d.'s are taken
into account individually in the estimation of e.s.d.'s in distances, angles
and torsion angles; correlations between e.s.d.'s in cell parameters are only
used when they are defined by crystal symmetry. An approximate (isotropic)
treatment of cell e.s.d.'s is used for estimating e.s.d.'s involving l.s.
planes.
;
loop_
    _geom_bond_atom_site_label_1
    _geom_bond_atom_site_label_2
    _geom_bond_site_symmetry_2
    _geom_bond_distance
    _geom_bond_publ_flag
    N17 C20 . 1.5192(15) ?
    N17 C24 . 1.5208(15) ?
    N17 C18 . 1.5234(15) ?
    N17 C22 . 1.5261(15) ?
    N14 C13 . 1.1433(17) ?
    C13 B7 . 1.5558(18) ?
    C1 B3 . 1.7016(18) ?
    C1 B6 . 1.7037(19) ?
    C1 B5 . 1.7043(18) ?
    C1 B2 . 1.7048(19) ?
    C1 B4 . 1.7052(19) ?
    C1 H1 . 0.965(19) ?
    C20 C21 . 1.5158(18) ?
    C20 H20A . 0.9700 ?
    C20 H20B . 0.9700 ?
    C18 C19 . 1.5117(19) ?
    C18 H18A . 0.9700 ?
    C18 H18B . 0.9700 ?
    C22 C23 . 1.5146(18) ?
    C22 H22A . 0.9700 ?
    C22 H22B . 0.9700 ?
    C25 C24 . 1.5125(17) ?
    C25 H25A . 0.9600 ?
    C25 H25B . 0.9600 ?
    C25 H25C . 0.9600 ?
    C24 H24A . 0.9700 ?
    C24 H24B . 0.9700 ?
    C23 H23A . 0.9600 ?
    C23 H23B . 0.9600 ?
    C23 H23C . 0.9600 ?
    C21 H21A . 0.9600 ?
    C21 H21B . 0.9600 ?
    C21 H21C . 0.9600 ?
    C15 N16 . 1.1201(19) ?
    C15 B12 . 1.5683(18) ?
    B11 B6 . 1.7677(19) ?
    B11 B2 . 1.780(2) ?
    B11 B12 . 1.785(2) ?
    B11 B7 . 1.7932(19) ?
    B11 B10 . 1.795(2) ?
    B11 H11 . 1.1000 ?
    C19 H19A . 0.9600 ?
    C19 H19B . 0.9600 ?
    C19 H19C . 0.9600 ?
    B3 B7 . 1.7640(19) ?
    B3 B4 . 1.778(2) ?
    B3 B8 . 1.7821(19) ?
    B3 B2 . 1.793(2) ?
    B3 H3 . 1.1000 ?
    B5 B10 . 1.7676(19) ?
    B5 B9 . 1.7723(19) ?
    B5 B4 . 1.7751(19) ?
    B5 B6 . 1.784(2) ?
    B5 H5 . 1.1000 ?
    B2 B7 . 1.7672(19) ?
    B2 B6 . 1.7721(19) ?
    B2 H2 . 1.1000 ?
    B4 B8 . 1.7728(19) ?
    B4 B9 . 1.7734(19) ?
    B4 H4 . 1.1000 ?
    B8 B12 . 1.7869(19) ?
    B8 B7 . 1.7919(19) ?
    B8 B9 . 1.7950(19) ?
    B8 H8 . 1.1000 ?
    B10 B12 . 1.7757(18) ?
    B10 B6 . 1.777(2) ?
    B10 B9 . 1.7918(19) ?
    B10 H10 . 1.1000 ?
    B9 B12 . 1.7771(19) ?
    B9 H9 . 1.1000 ?
    B6 H6 . 1.1000 ?
    B7 B12 . 1.7727(19) ?
loop_
    _geom_angle_atom_site_label_1
    _geom_angle_atom_site_label_2
    _geom_angle_atom_site_label_3
    _geom_angle_site_symmetry_1
    _geom_angle_site_symmetry_3
    _geom_angle
    _geom_angle_publ_flag
    C20 N17 C24 . . 106.58(9) ?
    C20 N17 C18 . . 111.36(9) ?
    C24 N17 C18 . . 110.96(9) ?
    C20 N17 C22 . . 111.34(9) ?
    C24 N17 C22 . . 111.31(9) ?
    C18 N17 C22 . . 105.38(9) ?
    N14 C13 B7 . . 179.45(15) ?
    B3 C1 B6 . . 115.51(10) ?
    B3 C1 B5 . . 115.22(10) ?
    B6 C1 B5 . . 63.13(8) ?
    B3 C1 B2 . . 63.54(8) ?
    B6 C1 B2 . . 62.65(8) ?
    B5 C1 B2 . . 115.33(10) ?
    B3 C1 B4 . . 62.90(8) ?
    B6 C1 B4 . . 115.32(10) ?
    B5 C1 B4 . . 62.75(8) ?
    B2 C1 B4 . . 115.70(10) ?
    B3 C1 H1 . . 117.1(11) ?
    B6 C1 H1 . . 117.8(11) ?
    B5 C1 H1 . . 117.0(11) ?
    B2 C1 H1 . . 117.8(11) ?
    B4 C1 H1 . . 116.7(11) ?
    C21 C20 N17 . . 115.28(10) ?
    C21 C20 H20A . . 108.5 ?
    N17 C20 H20A . . 108.5 ?
    C21 C20 H20B . . 108.5 ?
    N17 C20 H20B . . 108.5 ?
    H20A C20 H20B . . 107.5 ?
    C19 C18 N17 . . 114.90(11) ?
    C19 C18 H18A . . 108.5 ?
    N17 C18 H18A . . 108.5 ?
    C19 C18 H18B . . 108.5 ?
    N17 C18 H18B . . 108.5 ?
    H18A C18 H18B . . 107.5 ?
    C23 C22 N17 . . 115.74(10) ?
    C23 C22 H22A . . 108.3 ?
    N17 C22 H22A . . 108.3 ?
    C23 C22 H22B . . 108.3 ?
    N17 C22 H22B . . 108.3 ?
    H22A C22 H22B . . 107.4 ?
    C24 C25 H25A . . 109.5 ?
    C24 C25 H25B . . 109.5 ?
    H25A C25 H25B . . 109.5 ?
    C24 C25 H25C . . 109.5 ?
    H25A C25 H25C . . 109.5 ?
    H25B C25 H25C . . 109.5 ?
    C25 C24 N17 . . 115.18(10) ?
    C25 C24 H24A . . 108.5 ?
    N17 C24 H24A . . 108.5 ?
    C25 C24 H24B . . 108.5 ?
    N17 C24 H24B . . 108.5 ?
    H24A C24 H24B . . 107.5 ?
    C22 C23 H23A . . 109.5 ?
    C22 C23 H23B . . 109.5 ?
    H23A C23 H23B . . 109.5 ?
    C22 C23 H23C . . 109.5 ?
    H23A C23 H23C . . 109.5 ?
    H23B C23 H23C . . 109.5 ?
    C20 C21 H21A . . 109.5 ?
    C20 C21 H21B . . 109.5 ?
    H21A C21 H21B . . 109.5 ?
    C20 C21 H21C . . 109.5 ?
    H21A C21 H21C . . 109.5 ?
    H21B C21 H21C . . 109.5 ?
    N16 C15 B12 . . 178.60(15) ?
    B6 B11 B2 . . 59.93(8) ?
    B6 B11 B12 . . 106.76(10) ?
    B2 B11 B12 . . 106.79(9) ?
    B6 B11 B7 . . 106.79(10) ?
    B2 B11 B7 . . 59.28(7) ?
    B12 B11 B7 . . 59.40(8) ?
    B6 B11 B10 . . 59.84(8) ?
    B2 B11 B10 . . 107.70(10) ?
    B12 B11 B10 . . 59.47(8) ?
    B7 B11 B10 . . 107.02(10) ?
    B6 B11 H11 . . 122.3 ?
    B2 B11 H11 . . 122.1 ?
    B12 B11 H11 . . 122.6 ?
    B7 B11 H11 . . 122.6 ?
    B10 B11 H11 . . 121.9 ?
    C18 C19 H19A . . 109.5 ?
    C18 C19 H19B . . 109.5 ?
    H19A C19 H19B . . 109.5 ?
    C18 C19 H19C . . 109.5 ?
    H19A C19 H19C . . 109.5 ?
    H19B C19 H19C . . 109.5 ?
    C1 B3 B7 . . 103.62(9) ?
    C1 B3 B4 . . 58.65(8) ?
    B7 B3 B4 . . 107.74(10) ?
    C1 B3 B8 . . 104.51(10) ?
    B7 B3 B8 . . 60.70(8) ?
    B4 B3 B8 . . 59.74(8) ?
    C1 B3 B2 . . 58.32(8) ?
    B7 B3 B2 . . 59.56(8) ?
    B4 B3 B2 . . 107.90(10) ?
    B8 B3 B2 . . 108.59(9) ?
    C1 B3 H3 . . 125.4 ?
    B7 B3 H3 . . 122.7 ?
    B4 B3 H3 . . 121.6 ?
    B8 B3 H3 . . 121.9 ?
    B2 B3 H3 . . 121.5 ?
    C1 B5 B10 . . 104.62(10) ?
    C1 B5 B9 . . 104.70(9) ?
    B10 B5 B9 . . 60.82(8) ?
    C1 B5 B4 . . 58.65(8) ?
    B10 B5 B4 . . 108.63(10) ?
    B9 B5 B4 . . 59.99(8) ?
    C1 B5 B6 . . 58.42(8) ?
    B10 B5 B6 . . 60.06(8) ?
    B9 B5 B6 . . 108.64(10) ?
    B4 B5 B6 . . 108.05(10) ?
    C1 B5 H5 . . 125.1 ?
    B10 B5 H5 . . 121.9 ?
    B9 B5 H5 . . 121.9 ?
    B4 B5 H5 . . 121.3 ?
    B6 B5 H5 . . 121.4 ?
    C1 B2 B7 . . 103.35(10) ?
    C1 B2 B6 . . 58.64(8) ?
    B7 B2 B6 . . 107.74(10) ?
    C1 B2 B11 . . 104.28(10) ?
    B7 B2 B11 . . 60.73(8) ?
    B6 B2 B11 . . 59.69(8) ?
    C1 B2 B3 . . 58.14(8) ?
    B7 B2 B3 . . 59.39(8) ?
    B6 B2 B3 . . 107.75(10) ?
    B11 B2 B3 . . 108.34(10) ?
    C1 B2 H2 . . 125.5 ?
    B7 B2 H2 . . 122.8 ?
    B6 B2 H2 . . 121.6 ?
    B11 B2 H2 . . 122.0 ?
    B3 B2 H2 . . 121.6 ?
    C1 B4 B8 . . 104.76(10) ?
    C1 B4 B9 . . 104.62(10) ?
    B8 B4 B9 . . 60.82(8) ?
    C1 B4 B5 . . 58.60(8) ?
    B8 B4 B5 . . 108.67(10) ?
    B9 B4 B5 . . 59.93(8) ?
    C1 B4 B3 . . 58.45(8) ?
    B8 B4 B3 . . 60.26(8) ?
    B9 B4 B3 . . 108.77(10) ?
    B5 B4 B3 . . 108.10(10) ?
    C1 B4 H4 . . 125.1 ?
    B8 B4 H4 . . 121.8 ?
    B9 B4 H4 . . 122.0 ?
    B5 B4 H4 . . 121.4 ?
    B3 B4 H4 . . 121.3 ?
    B4 B8 B3 . . 60.00(8) ?
    B4 B8 B12 . . 106.42(9) ?
    B3 B8 B12 . . 106.50(10) ?
    B4 B8 B7 . . 106.72(10) ?
    B3 B8 B7 . . 59.15(8) ?
    B12 B8 B7 . . 59.38(8) ?
    B4 B8 B9 . . 59.61(8) ?
    B3 B8 B9 . . 107.61(9) ?
    B12 B8 B9 . . 59.49(8) ?
    B7 B8 B9 . . 107.12(9) ?
    B4 B8 H8 . . 122.4 ?
    B3 B8 H8 . . 122.2 ?
    B12 B8 H8 . . 122.8 ?
    B7 B8 H8 . . 122.5 ?
    B9 B8 H8 . . 121.9 ?
    B5 B10 B12 . . 106.89(9) ?
    B5 B10 B6 . . 60.43(8) ?
    B12 B10 B6 . . 106.73(10) ?
    B5 B10 B9 . . 59.72(8) ?
    B12 B10 B9 . . 59.75(8) ?
    B6 B10 B9 . . 108.07(9) ?
    B5 B10 B11 . . 107.92(10) ?
    B12 B10 B11 . . 59.96(8) ?
    B6 B10 B11 . . 59.31(8) ?
    B9 B10 B11 . . 108.38(9) ?
    B5 B10 H10 . . 121.9 ?
    B12 B10 H10 . . 122.6 ?
    B6 B10 H10 . . 122.1 ?
    B9 B10 H10 . . 121.5 ?
    B11 B10 H10 . . 121.6 ?
    B5 B9 B4 . . 60.08(8) ?
    B5 B9 B12 . . 106.63(10) ?
    B4 B9 B12 . . 106.82(10) ?
    B5 B9 B10 . . 59.46(8) ?
    B4 B9 B10 . . 107.63(10) ?
    B12 B9 B10 . . 59.68(7) ?
    B5 B9 B8 . . 107.81(10) ?
    B4 B9 B8 . . 59.58(8) ?
    B12 B9 B8 . . 60.03(8) ?
    B10 B9 B8 . . 108.30(10) ?
    B5 B9 H9 . . 122.2 ?
    B4 B9 H9 . . 122.2 ?
    B12 B9 H9 . . 122.6 ?
    B10 B9 H9 . . 121.7 ?
    B8 B9 H9 . . 121.5 ?
    C1 B6 B11 . . 104.86(9) ?
    C1 B6 B2 . . 58.71(8) ?
    B11 B6 B2 . . 60.38(8) ?
    C1 B6 B10 . . 104.23(10) ?
    B11 B6 B10 . . 60.85(8) ?
    B2 B6 B10 . . 108.86(10) ?
    C1 B6 B5 . . 58.45(8) ?
    B11 B6 B5 . . 108.42(10) ?
    B2 B6 B5 . . 108.20(10) ?
    B10 B6 B5 . . 59.52(8) ?
    C1 B6 H6 . . 125.2 ?
    B11 B6 H6 . . 121.8 ?
    B2 B6 H6 . . 121.0 ?
    B10 B6 H6 . . 122.2 ?
    B5 B6 H6 . . 121.6 ?
    C13 B7 B3 . . 120.02(10) ?
    C13 B7 B2 . . 120.81(11) ?
    B3 B7 B2 . . 61.05(8) ?
    C13 B7 B12 . . 123.11(11) ?
    B3 B7 B12 . . 107.91(10) ?
    B2 B7 B12 . . 107.87(10) ?
    C13 B7 B8 . . 120.56(10) ?
    B3 B7 B8 . . 60.15(8) ?
    B2 B7 B8 . . 109.33(10) ?
    B12 B7 B8 . . 60.17(8) ?
    C13 B7 B11 . . 122.11(11) ?
    B3 B7 B11 . . 109.06(9) ?
    B2 B7 B11 . . 59.99(8) ?
    B12 B7 B11 . . 60.05(8) ?
    B8 B7 B11 . . 109.16(10) ?
    C15 B12 B7 . . 120.93(11) ?
    C15 B12 B10 . . 120.93(11) ?
    B7 B12 B10 . . 108.80(10) ?
    C15 B12 B9 . . 121.98(11) ?
    B7 B12 B9 . . 108.76(9) ?
    B10 B12 B9 . . 60.57(8) ?
    C15 B12 B11 . . 119.61(11) ?
    B7 B12 B11 . . 60.54(8) ?
    B10 B12 B11 . . 60.57(8) ?
    B9 B12 B11 . . 109.53(9) ?
    C15 B12 B8 . . 121.44(11) ?
    B7 B12 B8 . . 60.45(8) ?
    B10 B12 B8 . . 109.38(9) ?
    B9 B12 B8 . . 60.48(8) ?
    B11 B12 B8 . . 109.78(10) ?
loop_
    _geom_hbond_atom_site_label_D
    _geom_hbond_atom_site_label_H
    _geom_hbond_atom_site_label_A
    _geom_hbond_site_symmetry_A
    _geom_hbond_distance_DH
    _geom_hbond_distance_HA
    _geom_hbond_distance_DA
    _geom_hbond_angle_DHA
    C1 H1 N16 1_455 0.968(18) 2.496(18) 3.3042(18) 140.9(14)
    C18 H18a N14 . 0.97 2.52 3.4323(17) 157
_shelx_res_file
;
;
