# Supplementary material for: Tetra­ethyl­ammonium 7,12-di­cyano-1-carba-closo-dodeca­borate
Source: Acta Crystallogr Sect E Struct Rep Online. 2014 Mar 12;70(Pt 4):o411–2. doi: 10.1107/S1600536814004759 (PMC3998626; doi:10.1107/S1600536814004759)
Supplement: Supplementary file 2 [file e-70-0o411-Isup2.hkl]

#
# h,k,l, Fc-squared, Fo-squared, sigma(Fo-squared) and status flag
#
data_I
_shelx_title '    exp_5071 in space group P 1 21/c 1'
_shelx_refln_list_code          4
_shelx_F_calc_maximum      160.28
_exptl_crystal_F_000       688.00
_reflns_d_resolution_high  0.8370
 
loop_
 _symmetry_equiv_pos_as_xyz
 'x, y, z'
 '-x, y+1/2, -z+1/2'
 '-x, -y, -z'
 'x, -y-1/2, z-1/2'
 
_cell_length_a     8.9280
_cell_length_b    10.5695
_cell_length_c    21.0620
_cell_angle_alpha  90.000
_cell_angle_beta   92.165
_cell_angle_gamma  90.000
 
_shelx_F_squared_multiplier     1.000
 
loop_
 _refln_index_h
 _refln_index_k
 _refln_index_l
 _refln_F_squared_calc
 _refln_F_squared_meas
 _refln_F_squared_sigma
 _refln_observed_status
   1   0   0        7.83        1.59      0.65 o
   2   0   0     5598.66     5922.39     24.95 o
   3   0   0    11300.34    11753.85     44.06 o
   4   0   0      133.11      174.91      4.62 o
   5   0   0     1033.59      995.92     25.07 o
   6   0   0      123.21       96.75      4.37 o
   7   0   0     2931.62     2762.13     25.23 o
   8   0   0      125.76      107.26      5.64 o
   9   0   0        8.18        6.95      1.58 o
  10   0   0        1.08        0.89      1.88 o
   1   1   0       51.67       62.70      1.24 o
   2   1   0       66.70       62.01      2.59 o
   3   1   0      447.66      425.15     17.23 o
   4   1   0      136.43      138.40      4.77 o
   5   1   0       90.74       93.49      3.91 o
   6   1   0      362.44      361.09      7.95 o
   7   1   0       93.34       94.62      4.16 o
   8   1   0       81.09       71.86      2.08 o
   9   1   0       33.07       28.09      1.46 o
  10   1   0       15.14       12.56      1.19 o
   0   2   0    22650.31    19844.18     60.67 o
   1   2   0      423.55      505.04      7.24 o
   2   2   0      197.70      138.54      3.87 o
   3   2   0      225.32      267.62      3.67 o
   4   2   0     1337.65     1531.74     37.05 o
   5   2   0        2.43        2.92      2.02 o
   6   2   0        2.33        1.70      0.93 o
   7   2   0     1366.97     1225.42     22.12 o
   8   2   0       18.80       17.73      1.58 o
   9   2   0        0.02       -0.56      0.84 o
  10   2   0       85.98       89.77      2.84 o
   1   3   0      904.11      837.22      9.25 o
   2   3   0        0.33        1.25      1.20 o
   3   3   0        0.71        0.19      1.61 o
   4   3   0        2.15        0.03      1.02 o
   5   3   0      249.67      266.82      8.97 o
   6   3   0        1.21       -0.22      1.33 o
   7   3   0     1574.68     1513.00     24.38 o
   8   3   0      101.21       94.60      2.58 o
   9   3   0       16.24       16.36      1.55 o
  10   3   0      661.61      716.85      9.15 o
   0   4   0      107.53       50.63      3.83 o
   1   4   0     1007.72     1083.62     12.27 o
   2   4   0       92.61       98.07      4.13 o
   3   4   0       28.36       30.05      2.44 o
   4   4   0      101.93       96.55      3.13 o
   5   4   0        6.22        3.01      2.08 o
   6   4   0        0.93       -0.01      1.41 o
   7   4   0       50.44       41.23      3.50 o
   8   4   0      140.70      145.58      3.96 o
   9   4   0        0.57        2.00      0.89 o
  10   4   0        0.02       -0.05      0.88 o
   1   5   0       74.83       99.91      4.15 o
   2   5   0      624.20      667.59     11.30 o
   3   5   0      778.61      725.03      9.09 o
   4   5   0       83.23       82.61      2.81 o
   5   5   0      515.06      605.72     15.06 o
   6   5   0       12.07       15.96      2.36 o
   7   5   0      404.82      419.74     11.42 o
   8   5   0      294.67      327.29      5.43 o
   9   5   0      138.87      129.01      5.22 o
   0   6   0       33.78       29.58      4.72 o
   1   6   0       23.58       25.73      2.93 o
   2   6   0      354.59      371.44      8.58 o
   3   6   0       11.97        7.94      1.87 o
   4   6   0        9.30        9.34      1.13 o
   5   6   0        7.82        7.61      1.28 o
   6   6   0       21.59       21.72      4.12 o
   7   6   0        6.19        7.54      1.30 o
   8   6   0      374.91      392.73      6.14 o
   9   6   0        7.72        6.22      0.96 o
   1   7   0      376.32      379.41      9.73 o
   2   7   0      272.35      254.42      7.64 o
   3   7   0     1261.59     1270.14     18.54 o
   4   7   0      537.39      522.99      4.93 o
   5   7   0        0.97       -0.25      1.97 o
   6   7   0      273.09      311.30      7.81 o
   7   7   0        3.58        3.95      0.76 o
   8   7   0       20.08       19.43      1.26 o
   0   8   0      163.84      134.99      7.02 o
   1   8   0       31.25       27.34      4.69 o
   2   8   0        7.62        6.62      3.48 o
   3   8   0       10.21        8.41      2.06 o
   4   8   0      202.89      202.83      4.02 o
   5   8   0       88.56       87.32      3.30 o
   6   8   0       81.02       93.36      2.83 o
   7   8   0        0.03       -0.12      1.07 o
   8   8   0      102.01       80.88      3.58 o
   1   9   0        0.49       -3.07      3.70 o
   2   9   0       86.69       81.31      2.73 o
   3   9   0      177.52      168.07      5.49 o
   4   9   0       40.43       42.34      1.97 o
   5   9   0        7.85       13.06      1.24 o
   6   9   0       24.44       23.11      1.23 o
   7   9   0       16.91       18.45      1.42 o
   0  10   0      306.13      279.50     11.96 o
   1  10   0        0.60       -0.62      1.62 o
   2  10   0        2.11        1.53      1.25 o
   3  10   0      316.83      339.10      5.92 o
   4  10   0      111.87      127.28      2.63 o
   5  10   0       35.14       45.00      2.54 o
   6  10   0       21.78       26.11      1.47 o
   1  11   0        9.52        6.87      1.11 o
   2  11   0       24.73       31.35      1.55 o
   3  11   0        0.57        0.77      0.65 o
   4  11   0        5.77        4.48      0.75 o
   5  11   0       24.22       29.27      2.72 o
   0  12   0       12.00       12.71      1.42 o
   1  12   0        2.35        2.53      0.74 o
   2  12   0      115.77      112.54     10.00 o
   3  12   0        3.77        3.28      0.51 o
 -10   1   1      244.66      247.38      3.77 o
  -9   1   1      135.36      134.38      2.81 o
  -8   1   1       26.85       24.34      1.48 o
  -7   1   1      841.30      815.04      9.62 o
  -6   1   1        6.22       -1.08      1.71 o
  -5   1   1      823.48      764.77     13.35 o
  -4   1   1      402.99      346.85      5.74 o
  -3   1   1     3183.55     3237.36     53.55 o
  -2   1   1        0.28        4.73      0.66 o
  -1   1   1      382.76      356.41      3.30 o
   0   1   1       73.92       54.76      1.72 o
   1   1   1      585.74      529.77      8.80 o
   2   1   1     3657.82     3562.30    104.78 o
   3   1   1      352.09      390.72     12.35 o
   4   1   1     1657.78     1685.81     19.88 o
   5   1   1      716.39      735.43     15.73 o
   6   1   1        0.02        1.54      1.72 o
   7   1   1      300.81      296.63      4.29 o
   8   1   1        4.49        2.14      0.95 o
   9   1   1       10.11        8.10      1.03 o
  10   1   1       10.57       10.81      1.40 o
 -10   2   1       22.65       22.02      1.03 o
  -9   2   1       55.94       51.59      1.90 o
  -8   2   1       46.75       43.71      1.82 o
  -7   2   1      967.36      908.30      9.16 o
  -6   2   1       13.33       10.41      2.15 o
  -5   2   1      280.81      288.24      6.50 o
  -4   2   1       33.62       34.28      1.77 o
  -3   2   1     1898.84     1903.64     23.26 o
  -2   2   1      574.28      599.98     15.29 o
  -1   2   1        8.57       10.71      1.26 o
   0   2   1     7406.95     7169.33     46.09 o
   1   2   1      923.07      892.97      9.65 o
   2   2   1      140.82      165.79      4.30 o
   3   2   1      201.89      186.91      4.44 o
   4   2   1      990.25      964.48     17.91 o
   5   2   1        5.83       11.41      1.13 o
   6   2   1     1795.49     1765.47     27.58 o
   7   2   1       66.00       54.52      2.27 o
   8   2   1        0.27       -0.14      1.12 o
   9   2   1       31.64       21.63      1.58 o
  10   2   1      198.20      204.42      4.09 o
 -10   3   1      334.75      356.72      6.13 o
  -9   3   1       23.70       20.34      1.50 o
  -8   3   1       77.87       67.99      2.67 o
  -7   3   1      482.39      470.95      9.58 o
  -6   3   1       20.80       17.65      1.57 o
  -5   3   1       14.06        8.60      1.26 o
  -4   3   1      311.95      301.97     13.00 o
  -3   3   1      147.72      133.60      4.92 o
  -2   3   1        0.00        0.13      1.08 o
  -1   3   1     2769.83     2644.13     16.10 o
   0   3   1      461.47      476.01      6.19 o
   1   3   1      505.12      535.47      8.18 o
   2   3   1       23.70       25.84      2.31 o
   3   3   1      169.07      159.93      5.00 o
   4   3   1      636.58      745.26     18.41 o
   5   3   1        0.65        0.61      1.55 o
   6   3   1      112.01      132.85      4.12 o
   7   3   1       21.90       30.60      2.46 o
   8   3   1       49.62       37.18      3.05 o
   9   3   1        0.80       -1.02      1.02 o
  10   3   1       44.54       43.91      1.80 o
 -10   4   1       21.95       20.19      1.42 o
  -9   4   1      286.95      306.08      4.62 o
  -8   4   1       10.91        9.64      1.40 o
  -7   4   1      133.35      115.20      6.72 o
  -6   4   1      607.67      648.75     20.21 o
  -5   4   1       55.81       32.92      2.62 o
  -4   4   1      767.36      685.87     12.86 o
  -3   4   1        1.28        0.48      0.93 o
  -2   4   1       28.10       30.33      2.48 o
  -1   4   1     4540.90     4747.61     24.93 o
   0   4   1       22.11       20.28      2.12 o
   1   4   1      594.30      581.39      9.21 o
   2   4   1      757.15      822.40     11.54 o
   3   4   1      447.83      504.77     10.19 o
   4   4   1        0.06        0.46      0.88 o
   5   4   1      288.79      274.65      8.97 o
   6   4   1      384.18      420.67      8.50 o
   7   4   1        0.23        0.68      1.26 o
   8   4   1      247.44      245.43      6.61 o
   9   4   1       39.70       40.34      2.47 o
  10   4   1      232.86      244.39     10.05 o
  -9   5   1      191.84      199.55      3.31 o
  -8   5   1        1.93        1.96      0.98 o
  -7   5   1        5.54        5.81      1.32 o
  -6   5   1        0.56       -0.62      3.06 o
  -5   5   1      622.51      684.61     26.12 o
  -4   5   1       51.31       40.43      2.13 o
  -3   5   1      171.17      142.24      3.71 o
  -2   5   1      710.38      742.69     11.55 o
  -1   5   1       32.50       18.82      2.23 o
   0   5   1     1522.74     1688.41     16.49 o
   1   5   1      481.11      411.57      8.32 o
   2   5   1     3022.38     3213.40     25.12 o
   3   5   1      191.86      186.49      4.07 o
   4   5   1       11.40       10.64      1.22 o
   5   5   1     1012.93     1153.27     35.44 o
   6   5   1      345.04      359.93     17.06 o
   7   5   1        9.46        8.10      1.60 o
   8   5   1      198.97      198.27      6.55 o
   9   5   1      156.11      163.06      5.40 o
  -9   6   1      159.31      160.42      5.60 o
  -8   6   1      151.12      180.05      3.69 o
  -7   6   1       74.81       75.97      2.12 o
  -6   6   1      403.84      435.12     17.85 o
  -5   6   1      564.23      608.74      6.11 o
  -4   6   1     1974.31     2061.52     22.92 o
  -3   6   1      213.67      210.98      4.97 o
  -2   6   1      130.30      128.82      5.07 o
  -1   6   1      657.00      781.93     12.92 o
   0   6   1       46.95       47.27      3.47 o
   1   6   1      242.06      288.33      8.05 o
   2   6   1       11.27        3.79      2.21 o
   3   6   1       29.01       33.24      2.11 o
   4   6   1        0.45       -0.97      0.97 o
   5   6   1       14.19       13.58      1.68 o
   6   6   1      545.08      585.00      7.05 o
   7   6   1       10.78       18.15      1.77 o
   8   6   1       48.18       45.14      2.19 o
   9   6   1       70.79       67.61      3.76 o
  -8   7   1       30.76       27.18      2.14 o
  -7   7   1        5.48        7.44      0.95 o
  -6   7   1        2.41        3.85      0.99 o
  -5   7   1      301.35      318.51      9.75 o
  -4   7   1       38.66       35.10      2.06 o
  -3   7   1      139.54      117.83      4.22 o
  -2   7   1       56.51       44.95      4.81 o
  -1   7   1        0.06       -1.37      2.77 o
   0   7   1      842.87      902.58     14.08 o
   1   7   1     2275.57     2352.93     23.70 o
   2   7   1      831.49      874.68     14.48 o
   3   7   1      494.11      484.10      5.41 o
   4   7   1      141.41      117.56      3.43 o
   5   7   1      520.38      598.28     16.96 o
   6   7   1        4.17        7.42      1.07 o
   7   7   1       94.86       96.91      3.62 o
   8   7   1      170.78      166.79      3.57 o
  -8   8   1       27.79       23.57      1.77 o
  -7   8   1      153.27      179.18      3.95 o
  -6   8   1      152.46      165.53      6.14 o
  -5   8   1      135.21      137.06      4.48 o
  -4   8   1       51.72       56.37      2.71 o
  -3   8   1        0.53       -0.83      1.23 o
  -2   8   1      353.48      318.25      5.79 o
  -1   8   1       34.45       37.51      3.61 o
   0   8   1      202.17      189.26     10.00 o
   1   8   1       61.85       42.57      2.62 o
   2   8   1      604.05      540.05     16.03 o
   3   8   1      148.32      128.80      2.95 o
   4   8   1       83.66       84.67      2.37 o
   5   8   1        0.78        2.58      1.00 o
   6   8   1        0.04        0.97      0.80 o
   7   8   1       35.33       36.55      1.94 o
   8   8   1       15.18       15.18      1.58 o
  -7   9   1        5.07        1.54      1.77 o
  -6   9   1      275.83      313.38      5.83 o
  -5   9   1       59.63       63.63      2.25 o
  -4   9   1        3.39        1.50      1.18 o
  -3   9   1      131.74      126.30      3.26 o
  -2   9   1      102.05       82.34      6.62 o
  -1   9   1      276.35      238.26      6.28 o
   0   9   1        9.29       -3.33      3.33 o
   1   9   1      321.16      308.66      6.96 o
   2   9   1       74.22       79.86      2.76 o
   3   9   1       54.86       58.62      2.24 o
   4   9   1       19.03       13.28      1.20 o
   5   9   1      106.76      122.78      3.18 o
   6   9   1        8.21        8.99      0.87 o
   7   9   1       77.61       74.80      3.85 o
  -6  10   1       79.07       96.49      4.85 o
  -5  10   1      283.81      345.95     10.73 o
  -4  10   1      257.58      288.55      5.96 o
  -3  10   1       65.10       82.64      2.48 o
  -2  10   1       92.84      101.32      4.05 o
  -1  10   1        0.19        1.97      1.87 o
   0  10   1       49.71       38.96      2.72 o
   1  10   1       59.89       61.43      2.61 o
   2  10   1       29.75       18.03      1.55 o
   3  10   1       57.22       56.85      1.98 o
   4  10   1      144.15      175.29      6.06 o
   5  10   1        1.80        1.04      0.78 o
   6  10   1        0.54       -0.40      0.73 o
  -5  11   1      313.83      360.38      8.92 o
  -4  11   1      139.75      147.16      4.01 o
  -3  11   1      140.09      160.00      2.70 o
  -2  11   1      300.30      311.37      4.77 o
  -1  11   1        6.79        3.53      0.99 o
   0  11   1       14.52       12.13      1.18 o
   1  11   1        2.08        3.31      0.94 o
   2  11   1       83.83       94.23      3.00 o
   3  11   1       51.41       52.81      1.59 o
   4  11   1      167.12      209.51      3.35 o
   5  11   1        7.26        7.08      0.73 o
  -3  12   1       95.49      104.09      3.69 o
  -2  12   1        1.49        2.08      0.69 o
  -1  12   1       52.16       40.43      2.68 o
   0  12   1        0.33        0.54      0.56 o
   1  12   1        4.02        1.99      0.54 o
   2  12   1       28.96       30.57      1.14 o
   3  12   1      257.60      253.12     16.51 o
 -10   0   2       15.45       22.21      1.61 o
  -9   0   2        0.95        0.94      1.62 o
  -8   0   2      252.53      251.43      4.98 o
  -7   0   2     2408.66     2342.90     15.95 o
  -6   0   2       35.25       35.35      1.90 o
  -5   0   2       90.33       60.00      3.51 o
  -4   0   2     1160.33     1256.74     46.81 o
  -3   0   2        0.74        1.53      1.39 o
  -2   0   2     2760.81     2573.19     19.74 o
  -1   0   2      334.02      341.65      3.69 o
   0   0   2       24.88       29.82      1.64 o
   1   0   2      708.59      709.48      7.36 o
   2   0   2        0.34        1.05      0.64 o
   3   0   2      879.84      983.95     24.40 o
   4   0   2      481.15      446.05     10.36 o
   5   0   2        0.29        0.11      2.32 o
   6   0   2      399.69      385.39     10.58 o
   7   0   2      600.92      571.16     13.07 o
   8   0   2       59.49       50.57      2.89 o
   9   0   2       20.01       13.16      1.77 o
  10   0   2       54.31       50.75      3.13 o
 -10   1   2        0.64       -0.63      0.67 o
  -9   1   2        5.18        5.55      1.00 o
  -8   1   2      684.23      607.13      6.73 o
  -7   1   2       25.56       36.02      1.47 o
  -6   1   2      408.72      443.77      9.50 o
  -5   1   2      448.40      511.39      9.44 o
  -4   1   2     2741.76     2858.76     15.99 o
  -3   1   2      990.33      942.35     15.88 o
  -2   1   2       15.64        5.88      0.69 o
  -1   1   2    21102.70    19094.85     70.54 o
   0   1   2      958.56     1236.49     10.91 o
   1   1   2    25689.32    23188.63    245.76 o
   2   1   2     2054.42     1973.57     36.27 o
   3   1   2     1470.36     1517.52     33.92 o
   4   1   2      945.38     1026.69     14.66 o
   5   1   2     1674.12     1850.35     34.02 o
   6   1   2       31.37       25.03      3.89 o
   7   1   2        1.38        0.53      0.95 o
   8   1   2      656.97      570.78      5.64 o
   9   1   2       76.07       69.20      2.02 o
  10   1   2       13.69       12.24      1.60 o
 -10   2   2       19.37       14.97      0.93 o
  -9   2   2      247.09      262.70      4.00 o
  -8   2   2      937.94      925.96     15.26 o
  -7   2   2      535.90      519.79      6.42 o
  -6   2   2      642.07      686.84     18.35 o
  -5   2   2      117.95      114.52      4.32 o
  -4   2   2        0.05       -0.30      1.86 o
  -3   2   2        8.82        6.72      1.08 o
  -2   2   2      483.23      464.58      9.57 o
  -1   2   2      658.02      580.15      5.26 o
   0   2   2      166.48      170.29      3.34 o
   1   2   2      496.03      469.01      7.72 o
   2   2   2     4362.18     4180.99     36.88 o
   3   2   2     3144.07     3073.58     25.51 o
   4   2   2      505.56      570.77     11.22 o
   5   2   2       13.08        6.22      1.12 o
   6   2   2      951.52      985.09     12.26 o
   7   2   2      115.67      102.76      2.69 o
   8   2   2      217.58      210.91      3.89 o
   9   2   2        4.83        5.40      0.95 o
  10   2   2        6.83        8.16      1.16 o
 -10   3   2       28.09       30.04      1.20 o
  -9   3   2        9.31        8.95      1.13 o
  -8   3   2      189.41      182.32      3.67 o
  -7   3   2       43.06       44.37      3.05 o
  -6   3   2       20.48       15.60      1.28 o
  -5   3   2       35.41       25.76      1.52 o
  -4   3   2       79.13       95.68      4.24 o
  -3   3   2      529.90      570.98     16.79 o
  -2   3   2      260.52      254.88      4.81 o
  -1   3   2     1481.55     1428.12     19.77 o
   0   3   2     5029.62     4962.51     20.68 o
   1   3   2       67.23       58.40      2.44 o
   2   3   2      206.98      201.54      5.71 o
   3   3   2       22.27       15.80      1.97 o
   4   3   2        5.36        2.43      1.48 o
   5   3   2      172.23      204.45      5.68 o
   6   3   2        1.91        0.26      0.95 o
   7   3   2      163.30      165.43      5.26 o
   8   3   2      274.75      275.43      6.58 o
   9   3   2       29.47       24.87      2.33 o
  10   3   2      379.57      413.20      4.36 o
 -10   4   2      180.49      180.44      3.34 o
  -9   4   2       94.38      107.16      2.61 o
  -8   4   2      183.61      206.57      4.67 o
  -7   4   2       73.13       74.38      5.56 o
  -6   4   2      279.46      289.19     14.58 o
  -5   4   2      810.46      817.86     16.76 o
  -4   4   2     1033.34     1065.04     17.79 o
  -3   4   2        0.08        2.14      1.83 o
  -2   4   2        4.86        5.69      1.48 o
  -1   4   2      759.67      770.02     10.03 o
   0   4   2      524.51      544.38      7.93 o
   1   4   2     4594.42     4657.37     19.78 o
   2   4   2       34.31       43.32      3.40 o
   3   4   2      110.62      145.83      7.98 o
   4   4   2      414.78      387.86      6.74 o
   5   4   2       30.14       35.82      1.69 o
   6   4   2      223.53      245.13      6.26 o
   7   4   2      102.89      100.57      3.51 o
   8   4   2        9.13        5.70      1.91 o
   9   4   2       50.12       49.34      2.11 o
  10   4   2      113.71      116.20      2.74 o
  -9   5   2        0.01       -0.38      0.78 o
  -8   5   2      129.38      135.41      2.90 o
  -7   5   2      627.26      674.89      6.79 o
  -6   5   2       11.46       13.34      1.20 o
  -5   5   2       35.87       43.33      4.73 o
  -4   5   2       33.83       30.43      1.90 o
  -3   5   2        3.20       -1.88      2.18 o
  -2   5   2       56.17       71.37      3.67 o
  -1   5   2      523.71      589.59      8.93 o
   0   5   2     2676.85     2980.78     20.63 o
   1   5   2     2553.19     2602.07     20.58 o
   2   5   2      963.87     1053.50     14.62 o
   3   5   2       27.97       31.11      2.29 o
   4   5   2       17.45       21.13      2.68 o
   5   5   2      424.99      502.73     14.71 o
   6   5   2      137.08      140.25      4.39 o
   7   5   2      217.12      217.12      5.96 o
   8   5   2       56.01       51.78      3.42 o
   9   5   2        6.19        4.30      0.99 o
  -9   6   2       46.01       37.26      2.77 o
  -8   6   2       62.60       61.88      2.30 o
  -7   6   2       16.11       17.31      1.18 o
  -6   6   2       58.14       54.32      2.69 o
  -5   6   2       53.91       55.78      2.54 o
  -4   6   2      241.44      246.38      4.41 o
  -3   6   2      474.44      473.30     10.73 o
  -2   6   2      309.81      286.13      7.03 o
  -1   6   2     1383.56     1531.95     15.81 o
   0   6   2      636.86      653.04     11.15 o
   1   6   2     2089.44     2234.38     21.89 o
   2   6   2      825.43      723.96     12.03 o
   3   6   2       11.47       10.01      2.06 o
   4   6   2        0.00       -0.27      0.80 o
   5   6   2      205.85      216.11      5.25 o
   6   6   2        2.39        2.48      0.83 o
   7   6   2       49.42       59.26      2.86 o
   8   6   2      257.01      292.17      6.84 o
   9   6   2       24.01       27.71      1.99 o
  -8   7   2        2.48        3.42      1.37 o
  -7   7   2       36.04       39.13      1.96 o
  -6   7   2        1.79        2.49      0.89 o
  -5   7   2        9.66        6.49      2.85 o
  -4   7   2        0.22        0.40      2.03 o
  -3   7   2     1058.01     1104.47     16.58 o
  -2   7   2        8.57        3.33      2.60 o
  -1   7   2        0.44       -3.28      3.28 o
   0   7   2       23.90       21.24      4.10 o
   1   7   2        1.35       -1.01      4.11 o
   2   7   2      287.58      301.13      8.72 o
   3   7   2      497.74      536.51      6.71 o
   4   7   2       88.07       76.37      1.96 o
   5   7   2      214.56      223.62      7.40 o
   6   7   2      188.14      217.15      4.07 o
   7   7   2       45.78       48.70      2.85 o
   8   7   2        0.53       -0.22      0.78 o
  -8   8   2      108.23      108.46      3.65 o
  -7   8   2        1.98        0.92      0.89 o
  -6   8   2       42.16       49.19      1.91 o
  -5   8   2        0.01       -0.53      1.04 o
  -4   8   2       77.02       79.27      3.93 o
  -3   8   2      120.06       88.72      5.10 o
  -2   8   2      448.22      376.24      6.07 o
  -1   8   2      145.58      122.43      9.19 o
   0   8   2       24.15       13.36      2.43 o
   1   8   2     1121.59     1053.53     13.78 o
   2   8   2     1303.98     1139.11     27.32 o
   3   8   2        1.19        1.61      2.15 o
   4   8   2        5.38        1.76      1.30 o
   5   8   2       81.41       94.41      4.94 o
   6   8   2       33.46       29.35      2.42 o
   7   8   2      191.30      199.35      4.03 o
   8   8   2      190.60      153.21      7.44 o
  -7   9   2      131.06      134.77      6.67 o
  -6   9   2       16.96       21.36      1.42 o
  -5   9   2        0.70        1.98      0.89 o
  -4   9   2       59.39       55.98      2.41 o
  -3   9   2        9.67       10.77      1.32 o
  -2   9   2       45.56       25.04      5.46 o
  -1   9   2        1.06        1.62      2.23 o
   0   9   2       72.59       41.43      4.10 o
   1   9   2        7.29        3.90      3.33 o
   2   9   2      352.63      342.23      7.42 o
   3   9   2       93.38       92.63      3.37 o
   4   9   2      254.19      288.49      8.60 o
   5   9   2      129.80      154.01      4.63 o
   6   9   2      179.36      203.23      6.08 o
   7   9   2      126.02      119.51      2.72 o
  -6  10   2       53.33       57.79      1.74 o
  -5  10   2       68.31       82.12      2.84 o
  -4  10   2       88.34       94.96      2.79 o
  -3  10   2        6.07        2.21      1.30 o
  -2  10   2       60.89       52.86      2.22 o
  -1  10   2       26.16       25.99      2.35 o
   0  10   2       30.11       26.06      2.34 o
   1  10   2        4.88        2.46      1.23 o
   2  10   2      117.45      104.46      3.88 o
   3  10   2       69.20       67.97      2.13 o
   4  10   2        0.69        1.45      0.71 o
   5  10   2        1.09        2.76      0.73 o
   6  10   2       50.53       58.78      4.64 o
  -5  11   2        0.03        0.95      0.56 o
  -4  11   2       34.35       40.62      1.63 o
  -3  11   2      242.54      252.96      4.25 o
  -2  11   2      318.23      354.22     12.59 o
  -1  11   2        0.36        0.98      1.06 o
   0  11   2        1.68       -1.13      1.13 o
   1  11   2       81.97       79.18      4.02 o
   2  11   2        5.75        5.35      0.90 o
   3  11   2        7.88       11.11      1.01 o
   4  11   2        4.19        4.66      0.70 o
   5  11   2        3.40        2.86      0.60 o
  -3  12   2        4.54        4.65      0.63 o
  -2  12   2       13.69       10.45      1.13 o
  -1  12   2        1.60       -0.08      0.86 o
   0  12   2       93.77       88.85      6.78 o
   1  12   2       10.46       10.51      1.00 o
   2  12   2       13.54       12.35      0.82 o
   3  12   2       26.21       29.72      4.88 o
 -10   1   3       18.75       19.18      1.23 o
  -9   1   3       66.05       66.23      2.29 o
  -8   1   3        1.82        2.62      1.02 o
  -7   1   3        7.33        3.93      1.08 o
  -6   1   3       18.60       18.15      1.19 o
  -5   1   3        7.27        2.00      1.15 o
  -4   1   3      299.91      314.60      5.62 o
  -3   1   3       34.89       35.44      2.29 o
  -2   1   3      813.93      743.77      6.34 o
  -1   1   3     3674.20     3307.58     22.78 o
   0   1   3      183.87      234.95      3.27 o
   1   1   3      722.07      663.49      6.98 o
   2   1   3     3489.02     3221.18     15.95 o
   3   1   3     1490.95     1588.88     47.87 o
   4   1   3      156.64      142.05      3.79 o
   5   1   3      102.52      109.95      3.64 o
   6   1   3       65.08       40.36      4.16 o
   7   1   3      136.28      124.58      5.02 o
   8   1   3       92.12       97.23      2.75 o
   9   1   3        7.46        5.97      0.95 o
  10   1   3       58.99       55.98      2.58 o
 -10   2   3      121.69      129.31      2.13 o
  -9   2   3        0.35       -0.07      0.97 o
  -8   2   3       52.75       51.52      2.09 o
  -7   2   3      277.91      268.04      4.56 o
  -6   2   3     1353.37     1323.21     32.25 o
  -5   2   3      138.49      133.57      3.40 o
  -4   2   3      110.01      118.32      3.43 o
  -3   2   3      269.55      290.55      7.10 o
  -2   2   3      220.57      247.77      9.13 o
  -1   2   3     2501.00     2346.89     31.86 o
   0   2   3      614.80      677.06      8.13 o
   1   2   3     5788.40     5393.65     54.42 o
   2   2   3     1850.06     1886.44     16.45 o
   3   2   3      490.49      511.18      7.49 o
   4   2   3      588.46      636.12     21.11 o
   5   2   3      967.33     1004.25     18.30 o
   6   2   3        5.33        4.29      1.30 o
   7   2   3      767.55      750.38      7.08 o
   8   2   3       72.13       70.08      2.36 o
   9   2   3        2.32        2.13      1.02 o
  10   2   3       91.97      103.60      2.63 o
 -10   3   3       86.75       90.27      2.21 o
  -9   3   3       12.78       12.47      0.93 o
  -8   3   3       44.23       31.42      1.77 o
  -7   3   3        2.91        3.41      0.96 o
  -6   3   3      561.12      591.93     19.34 o
  -5   3   3       20.15       13.17      4.13 o
  -4   3   3      169.22      203.12     16.10 o
  -3   3   3      308.24      348.51     15.10 o
  -2   3   3     1550.72     1554.01     29.97 o
  -1   3   3     1275.26     1257.30     12.01 o
   0   3   3      306.04      312.93      4.12 o
   1   3   3     2681.69     2695.54     19.92 o
   2   3   3      456.14      515.43      8.78 o
   3   3   3       29.15       33.98      2.50 o
   4   3   3      100.24      122.27      4.43 o
   5   3   3       81.57       94.09      5.59 o
   6   3   3      346.56      359.59     10.74 o
   7   3   3      105.87       99.16      3.20 o
   8   3   3       37.48       40.35      3.02 o
   9   3   3        2.21        1.35      0.97 o
  10   3   3       25.69       24.66      1.86 o
 -10   4   3       43.47       39.92      1.80 o
  -9   4   3        2.69        3.38      0.92 o
  -8   4   3      298.85      301.75      4.22 o
  -7   4   3       96.39       92.07      4.36 o
  -6   4   3      422.53      436.76     15.95 o
  -5   4   3       16.81       11.95      1.81 o
  -4   4   3       25.00       25.03      3.32 o
  -3   4   3       44.69       35.16      3.45 o
  -2   4   3      421.32      483.18      7.49 o
  -1   4   3        9.06        8.04      1.44 o
   0   4   3      221.77      201.20      4.81 o
   1   4   3     1633.22     1877.14     17.67 o
   2   4   3        7.34        6.21      1.88 o
   3   4   3     1670.10     1812.65     19.43 o
   4   4   3      680.56      734.67     16.78 o
   5   4   3      333.39      295.86     10.47 o
   6   4   3      125.79      173.82      7.20 o
   7   4   3      190.76      182.86      7.32 o
   8   4   3      109.58      111.44      4.62 o
   9   4   3       21.94       21.16      1.52 o
  -9   5   3      192.42      200.67      3.35 o
  -8   5   3      297.84      328.73      4.68 o
  -7   5   3      165.90      158.43      2.82 o
  -6   5   3        2.14        0.68      0.99 o
  -5   5   3     1831.86     1869.00     44.57 o
  -4   5   3       18.99       20.83      2.62 o
  -3   5   3     1494.98     1573.93     52.37 o
  -2   5   3      114.46      147.92      6.32 o
  -1   5   3      149.41      133.62      4.22 o
   0   5   3      702.21      803.78      8.50 o
   1   5   3      217.15      248.05      6.77 o
   2   5   3       94.33      105.79      4.95 o
   3   5   3       14.90       13.84      1.68 o
   4   5   3       17.47       26.90      4.52 o
   5   5   3        0.00       -0.31      0.74 o
   6   5   3       25.45       33.77      1.73 o
   7   5   3        2.41       -1.33      1.33 o
   8   5   3       32.75       34.72      2.71 o
   9   5   3      158.00      162.12      3.93 o
  -9   6   3        0.81        1.84      1.42 o
  -8   6   3        1.01        0.95      0.83 o
  -7   6   3      301.78      339.56      4.93 o
  -6   6   3      357.42      378.00      9.16 o
  -5   6   3        7.60        4.54      3.38 o
  -4   6   3      834.87      853.68     13.72 o
  -3   6   3      679.80      724.15     15.06 o
  -2   6   3      331.96      317.93      8.13 o
  -1   6   3        8.37       11.58      1.94 o
   0   6   3      504.76      521.93      9.77 o
   1   6   3      682.35      728.43     12.36 o
   2   6   3       38.11       28.21      2.97 o
   3   6   3      225.31      222.84      4.74 o
   4   6   3       48.29       42.05      1.44 o
   5   6   3      100.60      126.66      2.93 o
   6   6   3       27.36       29.31      1.69 o
   7   6   3      146.15      161.01      5.20 o
   8   6   3      219.32      248.21      9.53 o
   9   6   3      175.56      187.00      6.55 o
  -8   7   3      214.38      239.47      9.62 o
  -7   7   3      117.68      129.95      3.46 o
  -6   7   3      370.11      423.33      5.51 o
  -5   7   3      733.87      810.71     14.07 o
  -4   7   3      117.90      126.55      4.20 o
  -3   7   3      417.64      424.29      8.21 o
  -2   7   3        2.74        3.92      4.24 o
  -1   7   3      574.23      595.46     15.73 o
   0   7   3        4.17       -1.05      4.41 o
   1   7   3      103.19       82.31      5.56 o
   2   7   3      277.18      252.32      4.53 o
   3   7   3      157.77      134.59      5.02 o
   4   7   3        4.66        2.13      0.71 o
   5   7   3      126.34      139.25      3.00 o
   6   7   3      145.32      151.25      3.47 o
   7   7   3      269.60      274.01      6.04 o
   8   7   3        2.24        1.95      0.82 o
  -8   8   3       16.31        9.56      1.27 o
  -7   8   3       76.71       87.21      2.36 o
  -6   8   3        0.12        0.58      0.80 o
  -5   8   3      182.85      208.05      4.17 o
  -4   8   3       12.83        5.84      5.03 o
  -3   8   3       73.43       57.61      4.23 o
  -2   8   3        1.31        3.85      4.07 o
  -1   8   3       38.95       25.45      2.55 o
   0   8   3       67.24       48.35      6.26 o
   1   8   3       57.09       45.89      2.80 o
   2   8   3      602.64      592.12     14.78 o
   3   8   3       62.43       64.11      2.70 o
   4   8   3        8.81        7.37      0.98 o
   5   8   3       11.54       12.62      1.14 o
   6   8   3       30.56       30.63      1.53 o
   7   8   3      166.83      174.10      4.94 o
   8   8   3        0.01       -0.70      0.94 o
  -7   9   3       59.29       58.18      2.51 o
  -6   9   3        5.24        4.51      0.87 o
  -5   9   3       47.28       52.78      2.10 o
  -4   9   3      151.01      153.11      3.92 o
  -3   9   3      131.43      127.94      3.85 o
  -2   9   3        3.73        6.07      3.02 o
  -1   9   3      106.20       96.64      9.37 o
   0   9   3       12.77       16.26      3.21 o
   1   9   3      214.02      167.09      3.90 o
   2   9   3       85.42       73.87      2.58 o
   3   9   3      778.95      801.34      8.76 o
   4   9   3       29.35       30.27      2.26 o
   5   9   3       25.07       30.31      1.88 o
   6   9   3       64.13       77.66      2.30 o
   7   9   3       55.68       49.88      1.97 o
  -6  10   3        0.27        0.32      0.69 o
  -5  10   3       31.49       46.03      2.27 o
  -4  10   3       89.14      101.67      2.91 o
  -3  10   3      249.12      245.67      6.40 o
  -2  10   3       14.09        7.90      1.63 o
  -1  10   3        8.81        3.41      1.83 o
   0  10   3       14.11        8.43      1.83 o
   1  10   3        2.23        1.43      1.21 o
   2  10   3      375.95      405.17      5.34 o
   3  10   3       54.81       64.18      2.05 o
   4  10   3       17.51       16.93      1.05 o
   5  10   3       62.32       77.19      2.60 o
   6  10   3       15.24       10.98      1.14 o
  -5  11   3        7.42        6.95      0.72 o
  -4  11   3        0.51        1.13      0.74 o
  -3  11   3      310.38      343.35      7.49 o
  -2  11   3       13.44       18.67      1.55 o
  -1  11   3       27.31       20.46      1.34 o
   0  11   3      120.86       99.07      3.48 o
   1  11   3       16.71       12.98      1.27 o
   2  11   3        2.61        3.66      0.77 o
   3  11   3       41.29       50.63      1.61 o
   4  11   3      171.64      202.73      3.57 o
   5  11   3      158.34      137.20      5.54 o
  -3  12   3      138.19      131.94      2.72 o
  -2  12   3        1.13        2.34      0.75 o
  -1  12   3       82.15       78.00      3.37 o
   0  12   3       11.96       16.17      1.73 o
   1  12   3      131.16      120.53      8.30 o
   2  12   3       75.98       66.93      4.80 o
   3  12   3      184.76      137.88     12.44 o
 -10   0   4      111.16      117.98      3.09 o
  -9   0   4        2.49       -1.69      1.69 o
  -8   0   4        0.17       -0.65      1.58 o
  -7   0   4     1432.62     1401.07     23.09 o
  -6   0   4     1791.27     1936.61     15.37 o
  -5   0   4      754.11      906.95      8.96 o
  -4   0   4     1853.34     1813.57     27.36 o
  -3   0   4     4820.51     4708.13     50.21 o
  -2   0   4     1920.42     2036.91     26.02 o
  -1   0   4      572.13      444.81      7.82 o
   1   0   4      209.54      224.37      5.00 o
   2   0   4       12.41       32.07      1.89 o
   3   0   4      498.02      528.11      9.48 o
   4   0   4     1156.83     1352.74     23.62 o
   5   0   4      242.87      210.88      7.02 o
   6   0   4      291.21      291.09      8.51 o
   7   0   4     1559.20     1373.35     19.70 o
   8   0   4       54.31       60.96      4.18 o
   9   0   4       61.94       55.44      3.23 o
  10   0   4        0.14       -0.53      1.07 o
 -10   1   4       67.49       67.60      1.64 o
  -9   1   4       13.74        7.90      1.20 o
  -8   1   4        5.88        2.88      1.15 o
  -7   1   4      545.00      521.87      7.68 o
  -6   1   4        4.30        1.82      1.03 o
  -5   1   4      347.18      381.20      5.54 o
  -4   1   4      523.84      560.84      6.53 o
  -3   1   4     2366.57     2191.49     12.04 o
  -2   1   4     5656.12     5282.53     30.05 o
  -1   1   4      480.54      510.02      6.03 o
   0   1   4       12.23       22.31      1.01 o
   1   1   4      322.94      279.30      4.44 o
   2   1   4       54.21       48.66      1.61 o
   3   1   4       39.21       49.57      1.81 o
   4   1   4      258.16      273.07      8.88 o
   5   1   4       81.00       90.64      3.93 o
   6   1   4       45.83       45.15      2.84 o
   7   1   4        5.40        4.56      1.88 o
   8   1   4       99.91      103.53      2.79 o
   9   1   4      160.40      157.44      2.85 o
  10   1   4       10.84        8.98      1.77 o
 -10   2   4       11.15        8.38      0.82 o
  -9   2   4        1.58        0.95      0.77 o
  -8   2   4       11.83       10.12      1.46 o
  -7   2   4       61.89       49.22      2.11 o
  -6   2   4       11.93       14.84      1.71 o
  -5   2   4      101.30       67.33      2.43 o
  -4   2   4      247.36      205.89      6.53 o
  -3   2   4      815.01      838.93     17.65 o
  -2   2   4     3985.09     3955.28     32.36 o
  -1   2   4        3.33        4.41      1.01 o
   0   2   4     8876.25     8557.56    148.94 o
   1   2   4     1197.83     1203.65     12.50 o
   2   2   4     2561.30     2459.32     23.57 o
   3   2   4      221.28      232.20      7.28 o
   4   2   4       27.24       15.04      3.66 o
   5   2   4      203.36      176.25      5.15 o
   6   2   4       87.54       88.59      3.26 o
   7   2   4      309.70      270.28      4.18 o
   8   2   4      123.23      141.63      3.16 o
   9   2   4        1.06       -0.76      1.26 o
  10   2   4        0.46        0.91      0.91 o
 -10   3   4       27.88       31.70      1.44 o
  -9   3   4        0.23       -0.51      0.68 o
  -8   3   4       77.31       76.94      2.46 o
  -7   3   4     1363.26     1312.52     20.32 o
  -6   3   4        0.00        0.66      0.60 o
  -5   3   4       49.24       55.65      1.80 o
  -4   3   4       93.28      127.21      5.52 o
  -3   3   4      117.60      150.96      4.85 o
  -2   3   4     1273.46     1394.91     37.63 o
  -1   3   4      140.84      140.70      3.57 o
   0   3   4      177.77      207.10      4.70 o
   1   3   4     2064.51     2178.02     18.87 o
   2   3   4      590.75      615.39      9.38 o
   3   3   4     1553.88     1610.17     15.27 o
   4   3   4     1482.97     1540.73     15.50 o
   5   3   4        0.34       -0.66      0.79 o
   6   3   4        0.22        1.97      0.99 o
   7   3   4      972.40      944.81      9.91 o
   8   3   4       65.34       65.55      3.02 o
   9   3   4       48.48       54.78      2.20 o
  10   3   4       42.19       39.98      1.65 o
 -10   4   4      121.33      117.17      2.70 o
  -9   4   4      189.56      187.86      3.36 o
  -8   4   4       55.07       49.51      1.76 o
  -7   4   4       21.61       18.03      2.24 o
  -6   4   4      159.07      170.43      6.73 o
  -5   4   4       89.13       74.41      2.76 o
  -4   4   4      138.77      123.28      4.70 o
  -3   4   4       70.89       98.15      4.49 o
  -2   4   4       28.83       29.94      2.11 o
  -1   4   4       53.93       47.41      2.19 o
   0   4   4      169.10      164.83      3.42 o
   1   4   4      100.91      118.42      5.36 o
   2   4   4     1271.77     1392.68     16.19 o
   3   4   4        0.02        1.25      2.47 o
   4   4   4       75.15       75.78      2.18 o
   5   4   4      864.43      912.59     30.10 o
   6   4   4      121.43      145.17      5.22 o
   7   4   4        6.25       10.16      1.95 o
   8   4   4       24.52       27.58      2.66 o
   9   4   4       37.31       39.12      1.86 o
  -9   5   4       10.57        7.32      1.02 o
  -8   5   4       44.74       41.45      1.75 o
  -7   5   4       24.55       21.57      1.14 o
  -6   5   4      112.71      128.88      4.11 o
  -5   5   4      118.93      127.60      6.19 o
  -4   5   4      129.39      119.26      8.18 o
  -3   5   4      306.21      305.86     15.22 o
  -2   5   4      504.87      491.09     12.11 o
  -1   5   4      784.14      839.12     11.03 o
   0   5   4     1043.55     1127.70     16.90 o
   1   5   4        0.53       -3.53      4.48 o
   2   5   4      279.56      299.36      8.68 o
   3   5   4       14.84       24.67      1.62 o
   4   5   4      712.20      808.28     18.37 o
   5   5   4      744.97      802.36     13.54 o
   6   5   4      444.63      495.90      7.25 o
   7   5   4        0.67        1.66      1.74 o
   8   5   4      122.68      135.92      4.67 o
   9   5   4       26.32       30.80      1.58 o
  -9   6   4       14.40       14.88      2.39 o
  -8   6   4       59.02       58.27      1.91 o
  -7   6   4        5.22        5.48      0.90 o
  -6   6   4       92.15      105.71      4.67 o
  -5   6   4        5.03        1.02      1.16 o
  -4   6   4        0.48       -1.28      1.28 o
  -3   6   4       26.22       22.12      7.71 o
  -2   6   4        3.76        0.62      3.24 o
  -1   6   4      114.05      107.30      4.27 o
   0   6   4       13.49        3.94      1.86 o
   1   6   4       88.90       81.50      4.40 o
   2   6   4       94.19       72.31      2.81 o
   3   6   4        0.16        0.90      2.24 o
   4   6   4       10.84        9.66      1.52 o
   5   6   4        8.35        7.17      1.12 o
   6   6   4        0.04        0.00      1.01 o
   7   6   4       21.00       28.16      2.64 o
   8   6   4       32.87       32.84      3.54 o
   9   6   4        1.57        2.43      0.79 o
  -8   7   4       85.62       86.74      4.01 o
  -7   7   4      503.96      567.43     13.87 o
  -6   7   4        0.18        0.25      0.78 o
  -5   7   4      456.12      469.27     11.01 o
  -4   7   4      234.29      219.40      5.57 o
  -3   7   4       12.63        1.21      1.77 o
  -2   7   4      195.80      182.12      5.98 o
  -1   7   4      144.60      136.99      9.23 o
   0   7   4      187.81      180.73      7.71 o
   1   7   4      409.16      389.30     11.02 o
   2   7   4      123.20      118.09      4.94 o
   3   7   4      645.19      660.73      9.05 o
   4   7   4       90.12       92.51      3.32 o
   5   7   4      299.07      345.02      4.83 o
   6   7   4       16.59       15.35      1.33 o
   7   7   4        1.49        0.43      1.06 o
   8   7   4        0.98        1.12      0.95 o
  -8   8   4       10.37        8.13      1.17 o
  -7   8   4       14.54       15.52      1.47 o
  -6   8   4      172.21      199.31      3.63 o
  -5   8   4       33.51       42.52      2.06 o
  -4   8   4       64.65       68.54      2.85 o
  -3   8   4       16.93       16.12      1.80 o
  -2   8   4      630.32      596.81     20.84 o
  -1   8   4       67.80       69.59      7.19 o
   0   8   4       63.48       70.44      3.25 o
   1   8   4      258.00      256.47      7.82 o
   2   8   4      153.43      154.78      5.74 o
   3   8   4     1031.56     1028.81     14.12 o
   4   8   4      171.66      178.29      4.15 o
   5   8   4      151.48      154.29      4.19 o
   6   8   4      136.14      145.94      3.87 o
   7   8   4      112.98      112.94      3.37 o
   8   8   4       25.23       24.79      1.46 o
  -7   9   4       85.09       86.40      4.93 o
  -6   9   4       36.22       49.53      1.90 o
  -5   9   4       53.80       51.70      2.09 o
  -4   9   4      118.12      117.14      3.51 o
  -3   9   4        6.69        5.76      1.58 o
  -2   9   4      202.72      172.17     14.51 o
  -1   9   4      125.01       99.51      4.73 o
   0   9   4        6.19        6.90      2.85 o
   1   9   4       50.45       33.74      2.13 o
   2   9   4       72.50       82.99      2.31 o
   3   9   4       87.42       75.28      2.66 o
   4   9   4       19.96       20.53      1.26 o
   5   9   4       35.39       41.13      1.46 o
   6   9   4        5.36        7.99      0.90 o
   7   9   4       52.01       49.68      1.87 o
  -6  10   4       56.59       65.36      1.77 o
  -5  10   4       83.60       96.25      2.32 o
  -4  10   4       78.18       82.57      2.59 o
  -3  10   4      227.33      231.82      4.96 o
  -2  10   4       26.55       26.17      2.51 o
  -1  10   4       13.99       13.07      3.33 o
   0  10   4       54.99       51.31      2.12 o
   1  10   4       42.34       38.77      1.91 o
   2  10   4        2.28        1.15      1.02 o
   3  10   4        4.62        5.17      0.82 o
   4  10   4        3.62        2.96      0.70 o
   5  10   4       46.58       51.20      1.93 o
   6  10   4       10.94        8.61      1.84 o
  -5  11   4       13.69       14.80      1.37 o
  -4  11   4       74.29       91.17      2.45 o
  -3  11   4        0.73        0.85      0.91 o
  -2  11   4       20.40       21.68      1.65 o
  -1  11   4        0.54       -1.03      1.53 o
   0  11   4        6.61        3.20      1.11 o
   1  11   4        9.72        7.07      0.92 o
   2  11   4        2.64        6.29      0.92 o
   3  11   4        1.48        0.31      0.65 o
   4  11   4       15.16       16.92      1.23 o
  -2  12   4       30.71       29.83      1.28 o
  -1  12   4      208.98      217.20      8.51 o
   0  12   4        1.26        0.93      0.92 o
   1  12   4      126.06      119.80      7.29 o
   2  12   4      945.33      908.87     73.67 o
 -10   1   5      246.05      244.22      3.63 o
  -9   1   5      172.85      178.42      2.82 o
  -8   1   5        0.18       -1.10      1.10 o
  -7   1   5      778.94      723.77      9.40 o
  -6   1   5        2.93        1.91      0.69 o
  -5   1   5       82.86       83.59      2.07 o
  -4   1   5       44.70       43.45      2.32 o
  -3   1   5       14.25       12.82      1.24 o
  -2   1   5      424.78      456.65      5.50 o
  -1   1   5       68.96       78.50      3.06 o
   0   1   5      802.12      764.43     13.21 o
   1   1   5      471.82      439.92      5.38 o
   2   1   5      346.64      318.73     13.32 o
   3   1   5       32.18       29.93      1.54 o
   4   1   5       46.80       45.84      2.86 o
   5   1   5       73.44       80.00      5.73 o
   6   1   5       34.95       30.71      3.25 o
   7   1   5       95.21       83.01      3.22 o
   8   1   5        8.09        6.48      1.18 o
   9   1   5       32.46       37.05      1.49 o
  10   1   5        6.45        5.24      1.27 o
 -10   2   5       27.03       27.42      1.32 o
  -9   2   5        8.25        4.98      0.84 o
  -8   2   5        8.45        4.28      1.28 o
  -7   2   5       64.49       55.11      2.39 o
  -6   2   5      806.93      851.24     24.76 o
  -5   2   5        0.27        1.01      0.63 o
  -4   2   5      794.44      787.02     11.02 o
  -3   2   5     1226.86     1263.10     16.75 o
  -2   2   5      110.10      115.81      3.47 o
  -1   2   5     5450.21     5626.23     50.07 o
   0   2   5     7680.22     7751.77    109.60 o
   1   2   5      672.59      688.66     16.49 o
   2   2   5      101.94      138.51      5.44 o
   3   2   5     3227.91     3372.86     26.06 o
   4   2   5      238.45      249.14      6.00 o
   5   2   5      372.55      403.92     23.55 o
   6   2   5      977.11     1026.68     14.12 o
   7   2   5        3.13        2.70      2.68 o
   8   2   5        0.13        0.77      1.56 o
   9   2   5       42.58       38.80      2.04 o
  10   2   5        2.14        1.72      0.94 o
 -10   3   5       10.01       10.16      1.04 o
  -9   3   5       17.53       17.33      1.04 o
  -8   3   5        0.09       -0.11      0.84 o
  -7   3   5      178.15      174.36      4.32 o
  -6   3   5       45.44       47.51      2.44 o
  -5   3   5       68.12       76.01      3.38 o
  -4   3   5      324.98      295.68      7.41 o
  -3   3   5       59.48       53.43      2.92 o
  -2   3   5     1251.45     1357.59     25.18 o
  -1   3   5        5.39        3.86      0.71 o
   0   3   5      812.71      865.53      7.60 o
   1   3   5      704.84      664.35      9.93 o
   2   3   5       34.59       50.83      2.85 o
   3   3   5      379.96      365.55      9.31 o
   4   3   5      316.79      399.54     14.57 o
   5   3   5      464.64      559.94     15.83 o
   6   3   5      146.24      135.82      3.32 o
   7   3   5       72.76       50.65      2.91 o
   8   3   5       23.90       23.74      2.10 o
   9   3   5        0.80       -0.46      0.94 o
  10   3   5       95.71       90.81      2.48 o
  -9   4   5        1.22        1.00      0.87 o
  -8   4   5        0.12       -0.01      0.95 o
  -7   4   5      121.97      103.15      2.43 o
  -6   4   5      747.30      799.19     17.50 o
  -5   4   5      199.86      198.43      5.43 o
  -4   4   5      157.04      125.36      2.62 o
  -3   4   5      502.53      590.80     15.48 o
  -2   4   5      210.84      262.38     10.11 o
  -1   4   5       87.14       68.92      1.94 o
   0   4   5        5.63        6.14      1.61 o
   1   4   5      365.81      417.19      8.34 o
   2   4   5      756.50      928.41     13.86 o
   3   4   5      265.19      300.06      7.53 o
   4   4   5      533.99      547.39     18.03 o
   5   4   5        4.51        6.56      1.03 o
   6   4   5      153.60      162.44      3.50 o
   7   4   5       39.04       51.27      3.17 o
   8   4   5      106.60      113.15      4.17 o
   9   4   5       93.60       99.00      3.66 o
  -9   5   5       19.18       18.76      1.55 o
  -8   5   5        0.00       -0.81      0.87 o
  -7   5   5        0.24       -0.10      0.68 o
  -6   5   5      127.33      135.53      3.26 o
  -5   5   5       41.13       43.47      3.44 o
  -4   5   5       12.58       12.14      1.52 o
  -3   5   5       58.86       60.89      5.49 o
  -2   5   5       14.14       15.73      2.43 o
  -1   5   5      245.68      296.73      5.72 o
   0   5   5        4.01        2.11      2.77 o
   1   5   5      195.43      202.24      5.69 o
   2   5   5        2.77       15.80      2.62 o
   3   5   5       32.74       31.66      2.26 o
   4   5   5      202.82      232.05      5.87 o
   5   5   5        4.25        4.53      0.74 o
   6   5   5       81.84       93.51      3.74 o
   7   5   5       50.78       47.35      3.00 o
   8   5   5      116.51      117.21      4.34 o
   9   5   5       22.86       22.31      2.14 o
  -9   6   5      532.72      578.20      9.73 o
  -8   6   5       82.43      103.55      5.09 o
  -7   6   5      100.38      110.67      4.12 o
  -6   6   5      120.91      134.81      4.49 o
  -5   6   5      227.43      220.95      3.34 o
  -4   6   5      489.78      516.14     11.18 o
  -3   6   5      825.67      777.27     15.35 o
  -2   6   5      237.13      245.53      8.21 o
  -1   6   5      668.44      683.61     19.34 o
   0   6   5        1.93        2.80      1.95 o
   1   6   5      250.83      207.23      7.66 o
   2   6   5       33.26       23.47      1.81 o
   3   6   5      371.37      368.36      5.84 o
   4   6   5       31.80       44.60      1.81 o
   5   6   5       24.40       21.29      1.28 o
   6   6   5        2.02        1.44      1.22 o
   7   6   5      106.94      103.96      3.90 o
   8   6   5       12.76        9.17      2.01 o
   9   6   5       27.64       22.29      2.43 o
  -8   7   5        2.50        0.41      1.35 o
  -7   7   5        2.40        2.72      0.97 o
  -6   7   5      438.46      478.22     16.05 o
  -5   7   5      446.53      491.13      6.18 o
  -4   7   5        7.97        6.26      1.45 o
  -3   7   5      280.06      268.85      7.23 o
  -2   7   5       34.84       26.31      3.12 o
  -1   7   5      139.10      127.86      7.16 o
   0   7   5       56.08       48.44      7.04 o
   1   7   5     1093.30     1190.83     18.83 o
   2   7   5      584.99      605.52     15.29 o
   3   7   5       16.20       19.29      1.71 o
   4   7   5      102.29       90.84      1.96 o
   5   7   5      332.50      348.62      9.66 o
   6   7   5        1.35        1.52      0.98 o
   7   7   5        4.74        2.61      1.42 o
   8   7   5       48.09       50.79      3.29 o
  -8   8   5       65.46       56.90      3.38 o
  -7   8   5       40.25       40.89      1.69 o
  -6   8   5        0.29        0.28      1.13 o
  -5   8   5      112.55      104.74      4.40 o
  -4   8   5        7.63        5.36      1.35 o
  -3   8   5      136.47      125.35      6.06 o
  -2   8   5       27.34       24.57      4.23 o
  -1   8   5      990.95      939.96     40.82 o
   0   8   5      120.01      102.81      6.49 o
   1   8   5        4.37        3.82      1.57 o
   2   8   5      123.47       82.44      2.78 o
   3   8   5      135.37      126.87      3.18 o
   4   8   5       93.59       92.92      3.36 o
   5   8   5        3.93        4.16      0.84 o
   6   8   5        0.03       -0.02      0.85 o
   7   8   5       12.69       12.00      2.58 o
  -7   9   5       89.93      103.77      3.01 o
  -6   9   5       18.76       24.78      1.72 o
  -5   9   5       43.21       52.33      2.02 o
  -4   9   5       37.41       39.05      2.18 o
  -3   9   5      167.16      154.38      4.48 o
  -2   9   5      321.21      322.43     24.47 o
  -1   9   5      117.95      116.45      5.65 o
   0   9   5      123.74      103.40      3.77 o
   1   9   5      188.95      193.73      5.30 o
   2   9   5        3.74        3.07      1.01 o
   3   9   5        2.22        2.65      0.81 o
   4   9   5       44.17       51.80      1.67 o
   5   9   5       40.11       41.66      1.82 o
   6   9   5       49.99       48.19      1.55 o
   7   9   5       43.38       32.88      2.19 o
  -6  10   5       17.17       16.17      1.06 o
  -5  10   5       91.13      102.41      2.60 o
  -4  10   5       60.50       61.06      2.27 o
  -3  10   5       13.97       18.50      1.72 o
  -2  10   5       10.21        5.22      2.07 o
  -1  10   5       43.93       35.42      2.88 o
   0  10   5       45.36       35.03      2.12 o
   1  10   5        9.59        7.71      1.12 o
   2  10   5        5.73        4.94      1.00 o
   3  10   5       14.14       14.96      1.20 o
   4  10   5       31.02       35.46      1.23 o
   5  10   5       38.42       51.39      2.83 o
   6  10   5        1.00       -0.78      2.35 o
  -4  11   5       70.28       77.46      2.17 o
  -3  11   5       62.31       60.17      2.15 o
  -2  11   5        1.49        1.50      1.06 o
  -1  11   5        4.47        3.37      1.56 o
   0  11   5        0.22       -0.51      1.42 o
   1  11   5       81.76       92.95      3.44 o
   2  11   5      229.72      254.85      9.44 o
   3  11   5       21.43       25.00      1.48 o
   4  11   5        0.00        1.11      1.65 o
  -2  12   5        2.05        0.61      0.65 o
  -1  12   5        8.26        5.70      0.88 o
   0  12   5        1.98        2.66      0.88 o
   1  12   5       34.36       30.12      3.89 o
   2  12   5        1.16        1.29      0.81 o
 -10   0   6       78.83       74.32      2.73 o
  -9   0   6       35.58       40.37      2.04 o
  -8   0   6      475.82      466.62      6.69 o
  -7   0   6      196.74      177.73      4.75 o
  -6   0   6      537.14      534.76      7.74 o
  -5   0   6      541.18      493.21      7.33 o
  -4   0   6       74.15       91.38      5.06 o
  -3   0   6       30.41       27.06      2.35 o
  -2   0   6       74.70       65.58      2.60 o
  -1   0   6      175.79      225.73      7.42 o
   0   0   6     8939.88     8572.19    519.08 o
   1   0   6     4921.74     4344.99     25.14 o
   2   0   6      808.77      830.05     11.70 o
   3   0   6      500.37      498.03     10.14 o
   4   0   6       38.58       32.62      6.68 o
   5   0   6       41.43       33.42      3.39 o
   6   0   6        1.50        3.91      2.03 o
   7   0   6        3.46        0.69      2.20 o
   8   0   6        0.08        0.25      3.28 o
   9   0   6        4.78        3.13      1.16 o
  10   0   6        3.22        0.31      1.60 o
 -10   1   6      414.73      416.49      3.91 o
  -9   1   6       58.47       54.33      1.67 o
  -8   1   6       46.78       37.49      1.58 o
  -7   1   6      583.79      619.17      9.60 o
  -6   1   6      106.74       72.69      2.56 o
  -5   1   6      379.50      375.83      4.47 o
  -4   1   6     1083.04     1211.33     12.21 o
  -3   1   6      765.58      727.58      7.65 o
  -2   1   6       24.36       26.66      2.03 o
  -1   1   6     1344.56     1377.03     28.92 o
   0   1   6      603.22      569.36     18.25 o
   1   1   6     2290.22     2203.05     29.16 o
   2   1   6      933.03      855.79     14.68 o
   3   1   6       10.76        6.86      1.55 o
   4   1   6       20.13       31.57      2.49 o
   5   1   6       19.53       12.85      2.32 o
   6   1   6      682.57      677.90     13.67 o
   7   1   6      655.14      664.75     10.10 o
   8   1   6      176.18      152.26      3.21 o
   9   1   6       42.74       42.96      2.54 o
  10   1   6       33.36       31.14      1.76 o
 -10   2   6       76.00       77.97      2.56 o
  -9   2   6       41.99       39.78      1.49 o
  -8   2   6      158.88      147.03      3.03 o
  -7   2   6        0.02        1.28      1.02 o
  -6   2   6      629.66      597.61     10.32 o
  -5   2   6      832.33      873.24     17.28 o
  -4   2   6     2377.26     2406.89     33.86 o
  -3   2   6       70.72       75.32      3.98 o
  -2   2   6      617.12      718.84     11.57 o
  -1   2   6       45.69       74.87      3.10 o
   0   2   6      280.88      301.60      9.00 o
   1   2   6      739.23      714.33     11.77 o
   2   2   6        8.31        8.43      1.32 o
   3   2   6      209.82      243.70      9.92 o
   4   2   6      239.25      287.62      7.67 o
   5   2   6        7.35        6.99      1.38 o
   6   2   6       27.35       26.30      2.65 o
   7   2   6      282.91      274.79      5.01 o
   8   2   6        6.76        1.94      1.65 o
   9   2   6       30.07       29.98      1.68 o
  10   2   6       11.66       11.23      1.29 o
 -10   3   6        0.14        0.33      0.81 o
  -9   3   6      190.97      202.00      3.07 o
  -8   3   6        8.55        4.66      0.94 o
  -7   3   6       43.34       42.10      1.41 o
  -6   3   6      631.10      615.14      4.95 o
  -5   3   6      151.63      173.17      6.27 o
  -4   3   6       40.61       37.57      1.99 o
  -3   3   6       60.91       76.76      3.80 o
  -2   3   6      431.90      500.86      7.33 o
  -1   3   6      751.83      817.75     10.04 o
   0   3   6       23.07       29.07      1.50 o
   1   3   6       79.64       62.01      3.07 o
   2   3   6      539.10      584.61     15.31 o
   3   3   6     1185.73     1308.64     23.90 o
   4   3   6      143.05      140.20      4.51 o
   5   3   6      130.33      143.57     10.71 o
   6   3   6      252.42      257.21      5.38 o
   7   3   6      174.24      168.06      4.73 o
   8   3   6       76.18       74.63      3.16 o
   9   3   6        0.07       -0.93      0.93 o
  -9   4   6       85.64       84.09      2.54 o
  -8   4   6        0.55        1.54      0.98 o
  -7   4   6       21.89       15.25      1.27 o
  -6   4   6       13.12       11.19      0.76 o
  -5   4   6       63.98       57.70      1.94 o
  -4   4   6      735.27      725.91     11.02 o
  -3   4   6      359.73      340.09      9.77 o
  -2   4   6      672.54      756.69     13.35 o
  -1   4   6       25.66       30.55      1.84 o
   0   4   6       12.26        5.74      1.33 o
   1   4   6       15.87       23.24      2.42 o
   2   4   6      104.07       86.35      4.34 o
   3   4   6     3425.86     3545.45     71.56 o
   4   4   6       63.56       47.91      1.85 o
   5   4   6      672.65      684.64      8.45 o
   6   4   6        5.02        7.28      2.72 o
   7   4   6        6.61        6.41      1.84 o
   8   4   6       10.20       11.66      1.75 o
   9   4   6      567.82      602.37     12.28 o
  -9   5   6       18.42       16.45      1.13 o
  -8   5   6       14.09       11.12      1.53 o
  -7   5   6        8.41        8.09      0.91 o
  -6   5   6      153.50      165.66      2.75 o
  -5   5   6     1099.50     1145.82     27.80 o
  -4   5   6        0.85       -0.21      0.95 o
  -3   5   6       18.58       16.69      2.86 o
  -2   5   6       44.62       37.71      3.19 o
  -1   5   6     1148.30     1294.12     19.03 o
   0   5   6      530.03      605.00     12.44 o
   1   5   6      276.76      303.63      8.25 o
   2   5   6      252.14      264.36     17.18 o
   3   5   6        0.34        1.69      0.86 o
   4   5   6       15.99       12.95      2.86 o
   5   5   6       46.69       51.29      1.67 o
   6   5   6       45.66       69.08      6.15 o
   7   5   6      109.81      101.19      4.04 o
   8   5   6      323.21      327.84     10.03 o
   9   5   6       32.40       37.17      1.74 o
  -9   6   6       11.58       10.59      1.54 o
  -8   6   6        4.37        3.22      2.10 o
  -7   6   6      196.99      218.88      4.05 o
  -6   6   6       48.44       47.35      1.70 o
  -5   6   6        0.29        1.32      1.01 o
  -4   6   6     1419.39     1355.22     16.26 o
  -3   6   6       28.33       22.08      5.55 o
  -2   6   6      356.12      427.26     10.62 o
  -1   6   6      548.52      655.09     30.41 o
   0   6   6       44.18       45.54      3.92 o
   1   6   6      728.58      785.88     13.95 o
   2   6   6        4.87        6.34      1.09 o
   3   6   6     1396.09     1493.70     28.39 o
   4   6   6     1340.70     1383.69     21.42 o
   5   6   6      187.73      189.87      5.15 o
   6   6   6       28.14       29.76      1.78 o
   7   6   6      177.05      211.49      5.28 o
   8   6   6      164.05      169.67      4.31 o
  -8   7   6        0.00       -1.04      2.00 o
  -7   7   6       10.14        7.07      1.08 o
  -6   7   6       15.61       14.17      1.01 o
  -5   7   6       18.99       21.55      1.21 o
  -4   7   6       18.35       15.87      2.09 o
  -3   7   6       82.38       81.53      2.37 o
  -2   7   6       76.40       75.75      4.95 o
  -1   7   6      712.66      691.43     16.68 o
   0   7   6        1.36        1.78      2.96 o
   1   7   6       90.07       94.00      2.76 o
   2   7   6      263.90      252.83      6.64 o
   3   7   6      106.69      120.17      2.94 o
   4   7   6      366.22      383.08      7.86 o
   5   7   6       91.97      104.01      2.70 o
   6   7   6       38.13       45.66      1.96 o
   7   7   6       13.98        9.93      1.54 o
   8   7   6       16.89       14.52      1.36 o
  -7   8   6      201.75      216.42      5.71 o
  -6   8   6      616.60      721.63      8.32 o
  -5   8   6       10.85       12.85      1.06 o
  -4   8   6      564.76      571.96      8.72 o
  -3   8   6       26.67       29.28      5.50 o
  -2   8   6      138.36      125.25      3.29 o
  -1   8   6       10.33       13.30      2.22 o
   0   8   6      117.46       92.50      3.66 o
   1   8   6      816.61      822.37      7.51 o
   2   8   6      120.26      101.92      2.77 o
   3   8   6      113.75      121.90      2.81 o
   4   8   6        7.82        6.09      0.81 o
   5   8   6        6.02        2.86      0.86 o
   6   8   6      152.93      157.05      4.00 o
   7   8   6       59.26       58.90      3.81 o
  -7   9   6        0.26       -0.38      0.97 o
  -6   9   6       46.00       59.62      1.83 o
  -5   9   6        5.77        7.85      1.04 o
  -4   9   6        9.26        6.21      1.25 o
  -3   9   6       29.86       27.46      2.18 o
  -2   9   6       82.17       73.67      4.69 o
  -1   9   6      375.99      355.59     10.57 o
   0   9   6      113.29      103.48      4.16 o
   1   9   6      239.56      246.82      4.36 o
   2   9   6      432.47      406.16      4.89 o
   3   9   6       16.51       18.75      1.28 o
   4   9   6       99.50       97.59      3.70 o
   5   9   6       87.03       84.57      3.68 o
   6   9   6       68.92       73.42      2.01 o
  -6  10   6       15.39       12.47      0.90 o
  -5  10   6      230.50      258.69      4.84 o
  -4  10   6       55.08       51.76      2.05 o
  -3  10   6       52.92       51.55      2.45 o
  -2  10   6       21.91       16.19      2.03 o
  -1  10   6        9.30        4.93      2.51 o
   0  10   6      112.15      108.16      4.49 o
   1  10   6       64.15       69.45      2.85 o
   2  10   6       14.73       12.32      1.12 o
   3  10   6        3.44        2.30      0.71 o
   4  10   6       89.10       85.59      3.29 o
   5  10   6      262.16      279.98     24.87 o
  -4  11   6        9.01        9.18      1.23 o
  -3  11   6       14.55       13.32      1.14 o
  -2  11   6       58.93       59.83      2.30 o
  -1  11   6       19.88       23.39      2.11 o
   0  11   6        1.03        1.97      1.34 o
   1  11   6       72.53       71.33      3.55 o
   2  11   6       47.23       50.79      2.51 o
   3  11   6       76.96       79.96      4.54 o
   4  11   6      110.62      106.22      7.18 o
  -2  12   6        3.80        3.08      0.65 o
  -1  12   6       26.52       23.60      1.51 o
   0  12   6        6.17        4.34      0.80 o
   1  12   6       23.17       21.12      1.94 o
   2  12   6       31.63       21.48      1.86 o
 -10   1   7        0.05        0.58      0.75 o
  -9   1   7       35.28       33.54      1.41 o
  -8   1   7       53.84       56.13      1.92 o
  -7   1   7      104.98      113.55      2.78 o
  -6   1   7       21.68       15.65      1.23 o
  -5   1   7      376.39      387.47      6.54 o
  -4   1   7      532.33      566.75      8.63 o
  -3   1   7      432.84      440.08      7.56 o
  -2   1   7        2.29        2.80      1.25 o
  -1   1   7     1305.51     1324.70     12.42 o
   0   1   7       27.78        7.87      1.01 o
   1   1   7        2.12        3.68      0.69 o
   2   1   7     1170.69     1144.50     12.78 o
   3   1   7       87.17       84.92      5.64 o
   4   1   7       50.10       77.27      7.37 o
   5   1   7       13.43        8.37      1.67 o
   6   1   7      414.46      422.60     10.73 o
   7   1   7        9.46        8.49      1.63 o
   8   1   7       20.34       14.26      1.40 o
   9   1   7       30.45       23.45      1.34 o
  10   1   7       97.38       84.18      2.87 o
 -10   2   7      120.99      125.69      3.39 o
  -9   2   7        4.20        2.76      0.74 o
  -8   2   7       92.63       93.65      2.33 o
  -7   2   7      241.58      239.48      3.52 o
  -6   2   7       92.49       87.28      2.60 o
  -5   2   7       28.19       17.64      1.14 o
  -4   2   7      290.66      299.86      8.73 o
  -3   2   7      193.01      223.76      6.53 o
  -2   2   7      146.62      141.52      5.28 o
  -1   2   7      124.43      131.19      3.98 o
   0   2   7     1469.70     1416.43     18.69 o
   1   2   7     2891.35     3068.73     22.78 o
   2   2   7       40.17       36.58      2.52 o
   3   2   7      900.10      896.09     28.12 o
   4   2   7      675.80      680.47     10.19 o
   5   2   7      676.82      690.42     21.09 o
   6   2   7        0.25       -0.99      1.86 o
   7   2   7       63.71       56.36      2.85 o
   8   2   7       37.98       35.91      2.72 o
   9   2   7        6.31        7.78      2.15 o
 -10   3   7        3.25        3.06      0.79 o
  -9   3   7       11.70       12.84      1.00 o
  -8   3   7      190.76      206.04      3.37 o
  -7   3   7       91.84      100.99      3.11 o
  -6   3   7      179.23      199.65      4.64 o
  -5   3   7      173.70      173.43      2.88 o
  -4   3   7      159.07      193.81      5.27 o
  -3   3   7      221.59      236.40     11.59 o
  -2   3   7     1190.67     1323.01     31.14 o
  -1   3   7     1118.29     1316.19     15.61 o
   0   3   7       32.08       43.28      5.16 o
   1   3   7      309.17      370.64     15.37 o
   2   3   7      281.77      351.08     19.28 o
   3   3   7        1.17        0.71      1.21 o
   4   3   7      168.57      230.86      7.83 o
   5   3   7       53.92       50.33      2.43 o
   6   3   7      311.10      325.93      7.54 o
   7   3   7       78.39       78.93      3.60 o
   8   3   7       83.87       95.46      3.79 o
   9   3   7        5.64        3.94      1.56 o
  -9   4   7       18.91       17.04      1.31 o
  -8   4   7      129.34      116.26      3.34 o
  -7   4   7        1.67        1.06      0.80 o
  -6   4   7        6.82        6.15      1.32 o
  -5   4   7        0.27       -0.39      0.55 o
  -4   4   7      592.88      530.13     16.77 o
  -3   4   7      429.04      469.93     11.43 o
  -2   4   7      190.18      216.75      6.93 o
  -1   4   7      761.71      843.23     27.61 o
   0   4   7       43.50       52.90      2.19 o
   1   4   7      382.30      420.29     18.20 o
   2   4   7      362.12      371.06     15.97 o
   3   4   7       35.31       20.44      2.31 o
   4   4   7       91.87       91.91      5.26 o
   5   4   7       50.97       50.82      2.69 o
   6   4   7       89.49      106.27      3.82 o
   7   4   7        0.00       -0.18      1.57 o
   8   4   7       75.59       77.00      3.61 o
   9   4   7       36.20       37.72      2.48 o
  -9   5   7       17.74       12.85      2.79 o
  -8   5   7       46.65       55.70      2.10 o
  -7   5   7      174.44      182.81      3.28 o
  -6   5   7       79.83       74.70      1.66 o
  -5   5   7       54.77       74.33      1.63 o
  -4   5   7      472.28      496.09      6.50 o
  -3   5   7       15.95       12.19      2.63 o
  -2   5   7      291.83      276.55      8.39 o
  -1   5   7      147.14      143.80      6.59 o
   0   5   7      494.73      534.26     11.79 o
   1   5   7        5.03        8.88      1.69 o
   2   5   7      127.69      151.74      6.42 o
   3   5   7       40.24       35.64      2.72 o
   4   5   7       52.89       53.71      1.72 o
   5   5   7      101.15      110.65      4.11 o
   6   5   7       71.19       61.07      4.05 o
   7   5   7        7.83        8.15      2.14 o
   8   5   7        0.01        1.04      1.50 o
   9   5   7       15.83       11.92      1.10 o
  -9   6   7      143.59      140.57      3.59 o
  -8   6   7      197.46      208.44      6.81 o
  -7   6   7       81.22       86.72      3.25 o
  -6   6   7      162.81      177.15      3.37 o
  -5   6   7      289.29      291.50      7.58 o
  -4   6   7      211.35      209.61      6.34 o
  -3   6   7       23.79       19.07      1.40 o
  -2   6   7      220.36      212.05      7.86 o
  -1   6   7        0.04        2.22      4.38 o
   0   6   7       64.31       62.19      3.58 o
   1   6   7      135.92      125.71      6.93 o
   2   6   7        0.27        6.49      2.14 o
   3   6   7       55.64       47.67      2.28 o
   4   6   7       71.28       77.55      3.42 o
   5   6   7       63.17       66.08      1.92 o
   6   6   7      294.82      355.43      8.06 o
   7   6   7        7.09        7.25      1.76 o
   8   6   7        1.50       -0.93      1.32 o
  -8   7   7      255.40      269.81      6.46 o
  -7   7   7       90.00       98.50      2.62 o
  -6   7   7      232.04      261.27      9.28 o
  -5   7   7        9.59       10.98      0.98 o
  -4   7   7       34.09       25.06      1.32 o
  -3   7   7       76.10       86.12      3.19 o
  -2   7   7     1012.44      955.44     29.97 o
  -1   7   7     1384.92     1364.16     26.81 o
   0   7   7        2.26       -1.43      2.26 o
   1   7   7     1194.94     1297.42     16.57 o
   2   7   7      586.51      554.43     12.33 o
   3   7   7      203.01      250.32      4.13 o
   4   7   7      449.51      467.16     17.51 o
   5   7   7      220.20      247.16      4.31 o
   6   7   7      513.47      555.23     28.56 o
   7   7   7        3.10        5.57      1.48 o
   8   7   7      169.92      168.25      3.42 o
  -7   8   7      367.01      371.20     14.26 o
  -6   8   7        1.49        0.51      0.64 o
  -5   8   7        3.86        2.99      0.77 o
  -4   8   7       56.30       61.79      1.96 o
  -3   8   7        0.22       -0.15      1.14 o
  -2   8   7       11.78        7.48      3.57 o
  -1   8   7       37.13       31.46      2.61 o
   0   8   7       12.13        7.68      1.84 o
   1   8   7      146.39      124.97      4.12 o
   2   8   7        1.43        1.58      1.47 o
   3   8   7       31.44       27.72      1.41 o
   4   8   7      162.13      160.12      3.86 o
   5   8   7        0.59        1.33      1.01 o
   6   8   7        0.83       -0.58      1.11 o
   7   8   7      124.30      123.53     18.01 o
  -6   9   7      267.88      294.80      5.86 o
  -5   9   7       59.16       59.18      2.70 o
  -4   9   7      119.59      128.19      3.41 o
  -3   9   7      212.91      198.03      7.02 o
  -2   9   7       59.20       55.22      2.36 o
  -1   9   7       24.36       20.02      1.60 o
   0   9   7      441.08      430.55      8.92 o
   1   9   7       71.27       62.87      3.67 o
   2   9   7       27.14       21.32      1.34 o
   3   9   7      279.10      302.37     10.18 o
   4   9   7       96.14      108.47      3.07 o
   5   9   7      107.07      117.29      3.73 o
   6   9   7        1.07        1.87      1.37 o
  -5  10   7      244.71      263.19      6.13 o
  -4  10   7       30.44       40.74      1.36 o
  -3  10   7       13.02       13.93      1.54 o
  -2  10   7      188.41      178.06      6.41 o
  -1  10   7       16.87       18.03      2.21 o
   0  10   7       14.35       11.78      1.95 o
   1  10   7        0.08        2.29      1.13 o
   2  10   7       79.86       85.73      2.81 o
   3  10   7       20.21       21.30      1.62 o
   4  10   7       43.51       43.26      2.91 o
   5  10   7       93.89       81.15      3.03 o
  -4  11   7        4.75        3.60      0.66 o
  -3  11   7       29.55       27.09      1.35 o
  -2  11   7       50.45       44.73      1.86 o
  -1  11   7        8.57        7.08      1.36 o
   0  11   7       41.22       36.59      2.01 o
   1  11   7       13.18       13.00      1.49 o
   2  11   7       41.10       40.47      5.61 o
   3  11   7        0.01       -0.29      0.97 o
   4  11   7        0.42       -1.16      1.16 o
  -1  12   7       53.51       58.19      2.43 o
   0  12   7        8.99        6.10      1.21 o
   1  12   7        1.17        1.64      0.75 o
 -10   0   8        0.15       -1.25      1.35 o
  -9   0   8      111.57      128.52      4.02 o
  -8   0   8        2.60        2.25      1.29 o
  -7   0   8      160.31      134.58      4.08 o
  -6   0   8      547.91      623.90     11.07 o
  -5   0   8      369.15      322.16      6.34 o
  -4   0   8     1118.33     1122.53     24.70 o
  -3   0   8      481.51      589.37     11.36 o
  -2   0   8     2189.50     2332.21     21.36 o
  -1   0   8     1479.70     1438.39     36.19 o
   0   0   8      470.78      402.03     13.10 o
   1   0   8     5989.17     6050.07    537.02 o
   2   0   8     1159.08     1259.84     38.31 o
   3   0   8      536.20      548.04     10.66 o
   4   0   8     3841.97     3769.93     58.80 o
   5   0   8      156.95      128.38      8.94 o
   6   0   8     1311.66     1291.27     18.72 o
   7   0   8      570.62      526.30     13.42 o
   8   0   8      625.26      577.54     14.62 o
   9   0   8      529.22      565.22      7.23 o
 -10   1   8       60.30       70.90      2.34 o
  -9   1   8      256.62      275.66      4.02 o
  -8   1   8       82.20       95.97      2.90 o
  -7   1   8      355.86      339.11      5.21 o
  -6   1   8      995.84      997.89      6.69 o
  -5   1   8       12.26       13.19      0.89 o
  -4   1   8      235.67      206.88      3.49 o
  -3   1   8      291.22      349.13      6.50 o
  -2   1   8      169.19      172.24      5.26 o
  -1   1   8       37.77       45.73      4.33 o
   0   1   8     1132.12     1131.54     15.75 o
   1   1   8      359.60      312.61      4.80 o
   2   1   8     1927.42     1838.85     23.06 o
   3   1   8       47.03       43.02      2.62 o
   4   1   8      255.86      266.53      6.21 o
   5   1   8       16.88       15.47      2.18 o
   6   1   8        0.53        1.14      1.11 o
   7   1   8        1.53       -1.05      3.05 o
   8   1   8      208.20      200.24      4.84 o
   9   1   8      145.54      140.65      3.29 o
 -10   2   8        2.73        3.49      0.90 o
  -9   2   8        0.10       -0.35      0.76 o
  -8   2   8      195.12      208.51      3.31 o
  -7   2   8      229.46      217.11      3.69 o
  -6   2   8      394.72      384.27      8.94 o
  -5   2   8      246.11      239.66      3.19 o
  -4   2   8      133.88      161.75      4.44 o
  -3   2   8     1567.27     1636.13     24.77 o
  -2   2   8     1805.11     2061.66     20.32 o
  -1   2   8      463.43      543.26      9.68 o
   0   2   8       55.87       64.60      5.12 o
   1   2   8        6.28       17.58      2.12 o
   2   2   8      443.67      517.65      9.68 o
   3   2   8      473.00      498.20     14.03 o
   4   2   8      240.50      273.57      8.95 o
   5   2   8     1367.09     1295.91     14.66 o
   6   2   8      701.33      712.45     11.67 o
   7   2   8       18.81       11.35      1.44 o
   8   2   8       74.47       67.04      2.44 o
   9   2   8        0.10        0.74      0.80 o
  -9   3   8      127.05      128.41      2.85 o
  -8   3   8       75.76       92.62      2.91 o
  -7   3   8      241.60      232.48      3.58 o
  -6   3   8      162.18      138.81      2.70 o
  -5   3   8      110.25       97.76      2.15 o
  -4   3   8      131.72      130.54      3.12 o
  -3   3   8      478.24      550.19     12.30 o
  -2   3   8       58.85       52.44      3.81 o
  -1   3   8      202.23      206.94      5.55 o
   0   3   8     1334.93     1418.28     34.57 o
   1   3   8       73.14       61.82      4.57 o
   2   3   8      177.67      199.00      9.68 o
   3   3   8       42.24       53.60      3.89 o
   4   3   8      174.80      177.80      5.82 o
   5   3   8       30.33       23.17      2.41 o
   6   3   8       98.56       95.93      3.90 o
   7   3   8       66.92       69.39      3.38 o
   8   3   8      222.63      212.66      5.78 o
   9   3   8       23.73       21.47      2.48 o
  -9   4   8        4.55        3.67      0.81 o
  -8   4   8       18.39       17.43      1.61 o
  -7   4   8       53.72       56.89      2.04 o
  -6   4   8        9.16        6.50      0.81 o
  -5   4   8      375.96      417.37      9.36 o
  -4   4   8      863.55      868.78     10.32 o
  -3   4   8      187.10      185.80      5.21 o
  -2   4   8      562.70      644.12     11.99 o
  -1   4   8        0.52        2.37      1.76 o
   0   4   8        0.02       -1.34      1.80 o
   1   4   8     1135.63     1247.93     42.79 o
   2   4   8      641.11      773.59     37.69 o
   3   4   8       41.71       49.01      2.55 o
   4   4   8      206.89      241.90     13.73 o
   5   4   8       99.43      111.82      6.45 o
   6   4   8        0.07        0.03      1.62 o
   7   4   8       23.09       34.33      2.74 o
   8   4   8        3.25        1.44      1.45 o
   9   4   8       76.80       71.88      3.05 o
  -9   5   8       31.88       29.01      3.68 o
  -8   5   8        8.28        6.74      1.48 o
  -7   5   8      143.89      152.51      3.01 o
  -6   5   8      637.36      654.92     18.36 o
  -5   5   8      919.12      952.72     14.19 o
  -4   5   8       60.51       51.73      1.40 o
  -3   5   8       27.75       25.00      4.20 o
  -2   5   8      414.47      401.02     10.16 o
  -1   5   8        9.21        6.81      1.95 o
   0   5   8       77.51       91.27      5.35 o
   1   5   8     1325.41     1305.44     48.69 o
   2   5   8      362.42      411.21     22.89 o
   3   5   8      190.58      165.55      3.78 o
   4   5   8     1195.76     1238.29     33.88 o
   5   5   8     1811.33     2038.84     26.11 o
   6   5   8       39.46       41.00      4.48 o
   7   5   8       40.84       44.16      2.73 o
   8   5   8      556.54      623.02     11.33 o
   9   5   8       19.73       20.70      1.06 o
  -8   6   8       28.30       29.18      7.90 o
  -7   6   8        4.94        4.22      1.70 o
  -6   6   8       64.53       70.35      3.17 o
  -5   6   8       37.11       33.03      2.14 o
  -4   6   8      979.81      915.07     17.48 o
  -3   6   8        1.96        1.22      0.87 o
  -2   6   8       19.52       22.09      2.22 o
  -1   6   8        9.51       -0.99      4.41 o
   0   6   8       33.55       34.36      6.45 o
   1   6   8       40.93       49.34      3.50 o
   2   6   8      225.29      253.88      7.29 o
   3   6   8        0.01       -0.86      0.86 o
   4   6   8       16.34       15.58      1.68 o
   5   6   8        1.53        0.23      2.57 o
   6   6   8       76.22       98.73      4.75 o
   7   6   8      127.65      156.84      4.41 o
   8   6   8        3.76       -0.18      2.02 o
  -8   7   8      142.75      143.40      4.79 o
  -7   7   8      117.38      117.11      3.38 o
  -6   7   8      123.75      139.59      5.57 o
  -5   7   8       69.66       62.40      1.83 o
  -4   7   8        4.16        6.15      0.88 o
  -3   7   8      812.51      836.63     11.22 o
  -2   7   8       45.83       38.13      4.18 o
  -1   7   8        3.42        3.39      1.76 o
   0   7   8       73.85       67.19      3.12 o
   1   7   8       62.77       62.80      3.11 o
   2   7   8       23.50       17.60      1.88 o
   3   7   8        6.10        3.19      0.78 o
   4   7   8      283.24      265.12      6.18 o
   5   7   8      156.69      189.22     23.06 o
   6   7   8       53.49       67.59      4.80 o
   7   7   8      320.27      299.16     19.99 o
   8   7   8      632.93      584.59     30.59 o
  -7   8   8       85.51       81.22      6.80 o
  -6   8   8      135.86      142.25      3.35 o
  -5   8   8       55.55       59.74      1.74 o
  -4   8   8      172.21      166.54      3.04 o
  -3   8   8      427.75      444.76      6.43 o
  -2   8   8      557.38      544.87     17.14 o
  -1   8   8       37.21       38.70      4.14 o
   0   8   8     1044.78      979.54     13.40 o
   1   8   8      191.72      164.94      6.72 o
   2   8   8       12.83       15.43      1.75 o
   3   8   8       51.03       43.40      2.08 o
   4   8   8        0.26       -0.67      0.83 o
   5   8   8       36.93       37.58      2.78 o
   6   8   8        0.04       -1.34      2.77 o
   7   8   8        5.87        3.48      1.25 o
  -6   9   8      120.33      124.66      2.85 o
  -5   9   8       78.00       84.06      1.87 o
  -4   9   8       22.11       20.22      1.56 o
  -3   9   8       82.95       91.07      2.63 o
  -2   9   8       52.57       45.89      2.46 o
  -1   9   8       15.17        9.07      1.27 o
   0   9   8       25.14       26.19      2.19 o
   1   9   8       54.49       48.87      2.61 o
   2   9   8       10.06        9.17      1.54 o
   3   9   8       22.96       27.42      1.41 o
   4   9   8        2.07        1.82      0.62 o
   5   9   8        5.18        4.06      0.96 o
   6   9   8       25.74       27.07      1.60 o
  -5  10   8        2.24        3.23      0.70 o
  -4  10   8       79.14       90.92      2.34 o
  -3  10   8        0.24        0.35      1.03 o
  -2  10   8      171.62      155.41      4.96 o
  -1  10   8       34.66       22.08      2.27 o
   0  10   8      232.17      241.49      5.78 o
   1  10   8        2.95        3.99      1.29 o
   2  10   8        4.04        3.12      1.13 o
   3  10   8        5.85        5.01      1.12 o
   4  10   8        2.94        1.41      1.36 o
   5  10   8        0.26        0.05      1.45 o
  -4  11   8        0.16       -0.16      0.51 o
  -3  11   8       28.53       26.36      1.95 o
  -2  11   8       21.62       18.85      1.32 o
  -1  11   8       36.56       34.95      2.02 o
   0  11   8        0.43        0.61      1.11 o
   1  11   8       61.43       69.91      2.81 o
   2  11   8        1.53        2.45      1.03 o
   3  11   8        1.38       -1.13      1.13 o
 -10   1   9       98.36      105.33      4.11 o
  -9   1   9      152.37      162.90      3.15 o
  -8   1   9       36.96       36.02      1.70 o
  -7   1   9        5.48        6.07      1.88 o
  -6   1   9        0.04       -0.74      0.74 o
  -5   1   9        0.02        0.23      0.62 o
  -4   1   9        0.26       -0.17      0.83 o
  -3   1   9      634.69      618.94     10.56 o
  -2   1   9       14.98        9.75      1.80 o
  -1   1   9      536.85      556.96     22.07 o
   0   1   9     1658.55     1591.24     31.80 o
   1   1   9      332.94      250.51     10.13 o
   2   1   9      822.52      811.57      9.98 o
   3   1   9      788.43      753.76     13.63 o
   4   1   9      337.51      331.80      7.53 o
   5   1   9      308.17      316.61      5.74 o
   6   1   9      223.60      203.90      6.71 o
   7   1   9        6.91        5.25      1.57 o
   8   1   9        0.16       -0.89      1.29 o
   9   1   9       14.63       13.04      0.98 o
  -9   2   9      155.78      151.39      3.15 o
  -8   2   9       17.04       17.37      1.28 o
  -7   2   9      166.33      166.25      3.19 o
  -6   2   9      599.03      628.20      5.46 o
  -5   2   9        0.88        0.56      0.60 o
  -4   2   9      201.54      206.55      3.95 o
  -3   2   9      824.44      914.86     14.78 o
  -2   2   9      112.30      123.41      5.46 o
  -1   2   9     1173.51     1258.69     17.60 o
   0   2   9      486.25      486.77     12.71 o
   1   2   9      874.61      890.30     16.22 o
   2   2   9      725.81      750.99     20.34 o
   3   2   9       71.21       79.79      5.23 o
   4   2   9      171.45      165.08      4.90 o
   5   2   9        6.71       11.76      1.30 o
   6   2   9      714.90      691.87     16.66 o
   7   2   9      149.23      144.70      3.52 o
   8   2   9        5.29        4.05      1.05 o
   9   2   9      109.50      113.96      2.26 o
  -9   3   9       96.50      103.18      2.94 o
  -8   3   9       39.09       39.07      1.77 o
  -7   3   9        8.59        2.27      1.01 o
  -6   3   9      593.62      612.04      6.94 o
  -5   3   9       19.62       22.87      1.72 o
  -4   3   9        2.83        3.93      1.15 o
  -3   3   9      105.37      127.75      4.70 o
  -2   3   9      864.43      891.45     13.58 o
  -1   3   9      329.60      356.69      8.16 o
   0   3   9       16.35       11.57      2.85 o
   1   3   9       12.51       26.26      2.80 o
   2   3   9        2.95        5.29      3.53 o
   3   3   9      376.36      387.17      8.33 o
   4   3   9       74.55       73.19      6.66 o
   5   3   9       72.42       75.15      3.25 o
   6   3   9      584.73      603.69      9.38 o
   7   3   9       14.51       12.82      1.88 o
   8   3   9       12.70       14.56      2.06 o
   9   3   9        2.89        3.28      0.97 o
  -9   4   9       56.39       51.78      1.88 o
  -8   4   9        6.13        5.34      1.19 o
  -7   4   9        2.20        3.44      0.83 o
  -6   4   9       98.47      108.51      2.23 o
  -5   4   9      339.48      326.42      5.51 o
  -4   4   9      265.16      226.09      5.45 o
  -3   4   9      460.04      505.86     11.77 o
  -2   4   9     1233.11     1393.49     18.07 o
  -1   4   9       14.19       14.61      2.29 o
   0   4   9     1202.15     1254.51     14.74 o
   1   4   9       91.73       77.84      8.01 o
   2   4   9      109.19      138.93     11.65 o
   3   4   9      460.33      497.01     25.58 o
   4   4   9        8.82       14.67      1.69 o
   5   4   9       60.59       76.49      3.57 o
   6   4   9        2.48        3.45      1.94 o
   7   4   9       82.81       80.70      3.63 o
   8   4   9        4.32        3.98      1.63 o
   9   4   9       44.61       44.02      1.90 o
  -9   5   9        5.53        3.62      1.94 o
  -8   5   9       12.10        4.63      1.34 o
  -7   5   9        3.46        1.44      1.03 o
  -6   5   9        2.58        1.95      0.86 o
  -5   5   9      281.63      304.76      6.76 o
  -4   5   9       55.88       48.19      2.76 o
  -3   5   9       86.93       82.62      2.52 o
  -2   5   9       37.00       32.95      1.70 o
  -1   5   9        0.11       -1.66      1.85 o
   0   5   9       35.64       24.74      4.88 o
   1   5   9      165.60      190.88      9.52 o
   2   5   9        1.75       -1.03      2.02 o
   3   5   9      313.48      361.79      9.28 o
   4   5   9       75.56       70.38      2.23 o
   5   5   9        3.87        4.04      1.96 o
   6   5   9      191.82      202.36      6.68 o
   7   5   9        5.59        6.82      2.26 o
   8   5   9      132.65      148.03      7.85 o
  -8   6   9       70.86       69.17      4.03 o
  -7   6   9       98.64       99.16      3.92 o
  -6   6   9        1.90        1.58      0.85 o
  -5   6   9      142.19      141.93      3.32 o
  -4   6   9      124.57      102.89      2.46 o
  -3   6   9      249.24      224.73      9.61 o
  -2   6   9      179.48      180.29      4.78 o
  -1   6   9     1540.52     1601.02     25.03 o
   0   6   9     1233.97     1282.37     18.42 o
   1   6   9        2.83        3.39      6.36 o
   2   6   9      910.45      977.09     40.59 o
   3   6   9      354.20      362.15     16.25 o
   4   6   9       56.01       57.87      2.85 o
   5   6   9       87.15       90.94      7.56 o
   6   6   9       22.87       27.04      2.78 o
   7   6   9      205.23      193.28      8.88 o
   8   6   9      130.66      143.04      3.51 o
  -8   7   9       65.68       55.83      4.54 o
  -7   7   9        7.54        3.25      1.13 o
  -6   7   9        2.45        2.01      0.97 o
  -5   7   9        8.17        7.72      0.86 o
  -4   7   9        1.22        1.16      0.86 o
  -3   7   9       16.94       17.47      1.43 o
  -2   7   9      362.87      338.56     13.62 o
  -1   7   9       80.00       78.29      4.87 o
   0   7   9      103.56       81.64      4.40 o
   1   7   9       59.95       67.79      3.54 o
   2   7   9        2.56       -1.63      1.64 o
   3   7   9       68.58       57.31      6.43 o
   4   7   9       40.78       29.46      1.86 o
   5   7   9       84.22       90.13      8.05 o
   6   7   9        1.17        1.36      1.53 o
   7   7   9        2.69        0.79      0.85 o
  -7   8   9        2.85        3.67      1.34 o
  -6   8   9      100.34      115.92      5.02 o
  -5   8   9      113.77      124.78      2.39 o
  -4   8   9       12.87       11.21      1.07 o
  -3   8   9      134.95      143.49      3.01 o
  -2   8   9       44.08       39.35      3.50 o
  -1   8   9      214.17      208.73      7.76 o
   0   8   9        0.40       -0.07      1.69 o
   1   8   9        6.29        5.34      1.72 o
   2   8   9      162.88      171.77      4.96 o
   3   8   9      149.38      138.51      4.16 o
   4   8   9        3.93        5.50      1.37 o
   5   8   9       25.58       20.03      2.06 o
   6   8   9      159.63      174.21     27.26 o
   7   8   9       13.21       11.19      1.58 o
  -6   9   9       21.67       16.88      2.48 o
  -5   9   9        2.16        2.48      0.64 o
  -4   9   9      275.69      303.93      5.97 o
  -3   9   9      132.93      138.15      2.89 o
  -2   9   9       28.45       25.56      2.14 o
  -1   9   9      182.27      184.73      4.41 o
   0   9   9       24.22       21.47      2.43 o
   1   9   9        0.16       -0.88      1.37 o
   2   9   9      150.05      158.32      3.81 o
   3   9   9        9.48        4.37      1.60 o
   4   9   9       23.54       23.87      1.71 o
   5   9   9        7.16        6.49      1.16 o
   6   9   9      233.36      234.60      6.47 o
  -5  10   9       84.08       86.00     18.72 o
  -4  10   9       12.79       10.67      1.13 o
  -3  10   9      195.05      195.37      3.75 o
  -2  10   9       12.57       10.24      0.91 o
  -1  10   9       23.76       23.16      1.34 o
   0  10   9      159.65      163.29      3.32 o
   1  10   9        0.64       -0.38      1.17 o
   2  10   9       69.78       65.19      2.69 o
   3  10   9        9.73        9.40      1.49 o
   4  10   9       17.63       16.55      2.24 o
   5  10   9       32.65       28.85      2.23 o
  -3  11   9        0.44       -0.25      0.54 o
  -2  11   9      301.12      271.90      7.06 o
  -1  11   9      240.55      220.12     11.12 o
   0  11   9      104.91       97.50      4.44 o
   1  11   9       10.37        8.44      1.23 o
   2  11   9       19.88       22.90      2.17 o
   3  11   9       70.06       69.62      6.26 o
  -9   0  10       73.39       76.59      3.96 o
  -8   0  10      398.35      449.78      7.76 o
  -7   0  10      217.82      197.04      5.34 o
  -6   0  10     1327.72     1298.29     13.94 o
  -5   0  10      677.37      598.06      7.80 o
  -4   0  10      427.78      426.74     10.59 o
  -3   0  10       91.26       95.83      8.52 o
  -2   0  10      366.06      349.77     13.82 o
  -1   0  10     1627.80     1849.84     28.14 o
   0   0  10     3882.92     3766.69    169.82 o
   1   0  10     1442.40     1659.87     22.88 o
   2   0  10        1.51        5.32      2.37 o
   3   0  10      358.65      372.23     18.09 o
   4   0  10       47.27       43.51      4.09 o
   5   0  10      343.80      356.35     11.74 o
   6   0  10      529.13      567.50     20.44 o
   7   0  10      417.80      410.27     14.63 o
   8   0  10        3.32        3.10      1.64 o
   9   0  10       12.01       10.60      3.00 o
  -9   1  10       75.05       71.91      2.29 o
  -8   1  10       50.67       59.28      2.07 o
  -7   1  10       47.94       54.45      2.03 o
  -6   1  10      656.87      640.12      5.64 o
  -5   1  10       94.24       94.72      2.57 o
  -4   1  10      238.72      271.91      3.76 o
  -3   1  10      689.54      659.02     12.83 o
  -2   1  10      350.99      439.41      9.98 o
  -1   1  10       18.37       17.56      2.30 o
   0   1  10       34.21       43.36      2.95 o
   1   1  10      166.23      200.53      7.29 o
   2   1  10      544.41      651.87     35.13 o
   3   1  10      256.38      213.32      8.85 o
   4   1  10       98.59      104.43      5.53 o
   5   1  10     1452.09     1485.93     29.92 o
   6   1  10      331.48      332.71      8.43 o
   7   1  10       81.70       62.53      2.47 o
   8   1  10      311.64      293.74      7.51 o
   9   1  10      302.81      308.00     11.56 o
  -9   2  10       47.79       49.93      1.84 o
  -8   2  10        3.74        0.74      0.94 o
  -7   2  10        4.13        0.99      0.87 o
  -6   2  10       49.05       44.25      1.55 o
  -5   2  10      121.80      126.21      2.29 o
  -4   2  10        7.05        4.15      0.73 o
  -3   2  10      500.79      498.39     14.88 o
  -2   2  10       44.40       29.80      2.77 o
  -1   2  10      121.52      124.44      6.86 o
   0   2  10     2301.11     2341.74     30.85 o
   1   2  10     4563.66     4553.60     37.26 o
   2   2  10      371.79      406.48     12.08 o
   3   2  10       23.02       17.42      2.24 o
   4   2  10       15.76        3.07      1.64 o
   5   2  10        7.78        6.40      1.26 o
   6   2  10       33.15       34.77      3.43 o
   7   2  10       25.52       29.98      1.90 o
   8   2  10       45.27       43.15      1.89 o
   9   2  10       10.89       10.43      1.08 o
  -9   3  10       28.11       27.17      1.72 o
  -8   3  10      171.63      169.04      3.28 o
  -7   3  10       88.91       84.60      2.47 o
  -6   3  10      610.93      659.94     12.59 o
  -5   3  10       45.14       45.40      2.44 o
  -4   3  10      300.91      303.12      5.38 o
  -3   3  10      486.97      511.01     14.71 o
  -2   3  10       92.34       95.59      6.18 o
  -1   3  10      573.27      649.91     16.11 o
   0   3  10        3.15        4.03      2.62 o
   1   3  10       34.83       32.88      4.35 o
   2   3  10      437.67      425.87      5.92 o
   3   3  10      137.27      119.44      7.64 o
   4   3  10      382.73      418.31      8.49 o
   5   3  10       44.33       50.43      2.27 o
   6   3  10      137.06      145.78      4.76 o
   7   3  10      495.03      472.03      7.79 o
   8   3  10      198.97      193.59      5.77 o
   9   3  10        9.23        9.91      0.91 o
  -9   4  10        7.48        4.35      1.13 o
  -8   4  10       17.49       10.60      1.38 o
  -7   4  10        4.53        8.52      1.29 o
  -6   4  10       56.21       50.98      1.91 o
  -5   4  10      426.34      426.64      5.88 o
  -4   4  10      933.34      920.17      7.99 o
  -3   4  10        0.85       -1.16      2.50 o
  -2   4  10        7.11        9.58      1.20 o
  -1   4  10     1464.05     1532.64     27.13 o
   0   4  10      313.45      306.57     10.74 o
   1   4  10       81.67       85.79      4.91 o
   2   4  10        0.00        5.49      3.60 o
   3   4  10      532.30      566.36     15.71 o
   4   4  10      174.71      155.75      6.91 o
   5   4  10       53.81       41.61      2.74 o
   6   4  10       28.07       23.83      2.84 o
   7   4  10       23.34       22.79      2.92 o
   8   4  10      402.22      412.78      8.45 o
   9   4  10      115.58      111.23      3.91 o
  -8   5  10       81.26       75.01      2.75 o
  -7   5  10        8.02        3.38      1.65 o
  -6   5  10      105.45      125.35      4.10 o
  -5   5  10      194.49      206.52      7.59 o
  -4   5  10       12.47       11.11      1.54 o
  -3   5  10      120.27      107.57      5.48 o
  -2   5  10        1.65        0.62      1.20 o
  -1   5  10       98.76       89.78      2.92 o
   0   5  10       49.16       42.60      6.00 o
   1   5  10      198.63      182.78      8.81 o
   2   5  10      166.91      151.45      8.24 o
   3   5  10        7.00        4.23      1.28 o
   4   5  10       84.23       78.22      4.47 o
   5   5  10        5.38        3.24      1.86 o
   6   5  10       91.57       83.88      4.55 o
   7   5  10      165.13      157.10      5.83 o
   8   5  10      102.31      101.81      3.26 o
  -8   6  10       63.79       61.09      3.68 o
  -7   6  10      166.97      169.67      3.26 o
  -6   6  10        2.90        2.73      0.98 o
  -5   6  10       23.39       18.12      1.11 o
  -4   6  10      302.83      282.41      5.81 o
  -3   6  10       84.38       82.99      2.84 o
  -2   6  10        5.32       -1.75      1.75 o
  -1   6  10       12.84        4.80      2.89 o
   0   6  10        0.11       -1.61      1.61 o
   1   6  10      222.83      228.51      4.42 o
   2   6  10      916.42      965.39     21.35 o
   3   6  10      393.78      383.11      8.89 o
   4   6  10      741.84      751.35     20.68 o
   5   6  10        6.48        0.06      1.75 o
   6   6  10      104.19       91.01     12.01 o
   7   6  10      476.11      495.00      7.66 o
   8   6  10        1.77        0.69      0.81 o
  -7   7  10      291.15      300.41      5.30 o
  -6   7  10      181.08      208.63      9.21 o
  -5   7  10       15.48       14.07      1.87 o
  -4   7  10        0.00       -0.87      1.15 o
  -3   7  10      134.13      145.47      7.84 o
  -2   7  10      369.83      325.37      9.76 o
  -1   7  10      114.89       94.73      5.28 o
   0   7  10       30.42       26.27      2.33 o
   1   7  10      692.76      681.86     14.99 o
   2   7  10        2.02        1.23      1.21 o
   3   7  10       23.62       20.32      5.09 o
   4   7  10       12.77       15.45      3.35 o
   5   7  10        7.88        9.11      1.87 o
   6   7  10      112.41      116.95      8.06 o
   7   7  10        5.42        3.40      0.94 o
  -7   8  10       68.26       60.00      2.79 o
  -6   8  10       47.20       40.31      2.61 o
  -5   8  10       44.77       51.05      2.74 o
  -4   8  10       23.08       21.53      1.20 o
  -3   8  10       86.52       89.00      3.88 o
  -2   8  10       43.23       35.39      4.81 o
  -1   8  10       68.14       66.43      3.61 o
   0   8  10       73.03       70.48      3.50 o
   1   8  10       94.35       83.61      4.53 o
   2   8  10        8.63       10.47      1.41 o
   3   8  10      370.17      398.61      7.68 o
   4   8  10        9.72       10.25      2.13 o
   5   8  10       55.26       55.99      8.77 o
   6   8  10      524.67      481.10     92.78 o
  -6   9  10      122.02      113.56     20.92 o
  -5   9  10       40.24       43.74      2.72 o
  -4   9  10        0.17       -1.12      1.19 o
  -3   9  10       56.82       59.06      2.94 o
  -2   9  10       58.22       52.35      4.13 o
  -1   9  10       15.81       10.86      2.11 o
   0   9  10      121.64      117.97      4.79 o
   1   9  10        7.60        4.87      1.66 o
   2   9  10       69.68       66.87      3.12 o
   3   9  10        4.03        4.13      1.44 o
   4   9  10       28.50       24.22      1.69 o
   5   9  10       87.21       87.80      2.59 o
   6   9  10        3.20        3.82      1.39 o
  -5  10  10       38.31       32.30      4.49 o
  -4  10  10      183.36      187.69     12.38 o
  -3  10  10        4.71        2.48      0.99 o
  -2  10  10      190.72      180.41      4.05 o
  -1  10  10        4.82        3.74      0.95 o
   0  10  10      392.85      395.20      7.58 o
   1  10  10       22.51       14.41      1.74 o
   2  10  10      109.44      109.11      4.33 o
   3  10  10        0.23       -1.10      1.45 o
   4  10  10        2.35        0.65      1.66 o
  -3  11  10        2.30        2.15      0.48 o
  -2  11  10        5.37        4.23      1.32 o
  -1  11  10        7.65        3.34      1.60 o
   0  11  10       99.14      101.89      3.63 o
   1  11  10       61.32       60.83      6.29 o
   2  11  10      146.94      132.19      9.19 o
  -9   1  11        6.55        7.27      1.14 o
  -8   1  11        0.28        0.48      0.90 o
  -7   1  11       30.46       32.51      1.66 o
  -6   1  11       35.39       36.11      1.72 o
  -5   1  11       13.62       12.44      1.02 o
  -4   1  11       68.29       55.57      2.61 o
  -3   1  11       23.57       29.83      1.52 o
  -2   1  11        1.30       -1.49      1.56 o
  -1   1  11        0.24        1.39      1.64 o
   0   1  11       11.41        2.63      9.69 o
   1   1  11       83.42       78.74      6.63 o
   2   1  11        0.37        1.24      0.76 o
   3   1  11     1360.23     1395.43     23.03 o
   4   1  11       14.92       13.42      2.09 o
   5   1  11       41.25       27.92      1.76 o
   6   1  11      108.30      112.24      4.37 o
   7   1  11       51.33       45.83      2.17 o
   8   1  11      183.92      184.28      4.46 o
   9   1  11       28.89       27.91      2.15 o
  -9   2  11       79.98       77.34      5.82 o
  -8   2  11       20.89       17.54      1.39 o
  -7   2  11        5.39        3.84      1.02 o
  -6   2  11       12.05        9.56      1.54 o
  -5   2  11        3.12        1.04      0.93 o
  -4   2  11       57.19       57.49      1.69 o
  -3   2  11      213.68      212.81      6.47 o
  -2   2  11      481.86      501.23     13.18 o
  -1   2  11      520.17      509.46     20.73 o
   0   2  11      207.96      222.06      8.94 o
   1   2  11     1027.65     1018.55     18.08 o
   2   2  11      368.78      338.04     14.92 o
   3   2  11      338.97      322.46      8.40 o
   4   2  11      619.67      601.70      8.86 o
   5   2  11        6.49        8.08      1.24 o
   6   2  11       78.58       71.94      5.69 o
   7   2  11       70.17       73.10      3.97 o
   8   2  11      265.03      260.71      8.24 o
   9   2  11       70.88       52.83      3.90 o
  -9   3  11      108.22      110.99      5.59 o
  -8   3  11        9.87       13.90      1.57 o
  -7   3  11      184.14      198.18      3.65 o
  -6   3  11       49.52       40.87      2.54 o
  -5   3  11      127.55      107.60      3.12 o
  -4   3  11     1159.92     1158.67     11.10 o
  -3   3  11        1.17       -2.05      2.05 o
  -2   3  11       94.60      137.64      3.94 o
  -1   3  11      208.33      232.09      4.77 o
   0   3  11       10.38        3.18      2.51 o
   1   3  11        6.05        3.87      1.74 o
   2   3  11      284.88      270.61      5.00 o
   3   3  11      119.10      136.40     14.88 o
   4   3  11        8.95        6.68      1.23 o
   5   3  11        1.12        1.35      1.17 o
   6   3  11       93.03       90.38      3.14 o
   7   3  11       82.74       88.81      4.63 o
   8   3  11        0.09        0.21      1.04 o
   9   3  11       11.98       12.43      1.01 o
  -9   4  11      130.52      138.75      3.47 o
  -8   4  11      183.86      168.30     10.24 o
  -7   4  11      121.85      114.05      3.28 o
  -6   4  11       58.97       51.65      2.82 o
  -5   4  11        2.34        2.57      1.71 o
  -4   4  11       72.11       66.79      2.07 o
  -3   4  11      136.84      111.99      2.46 o
  -2   4  11       15.42       17.12      2.70 o
  -1   4  11      249.80      260.47      6.84 o
   0   4  11       73.14       71.21      2.74 o
   1   4  11        9.22       13.71      1.75 o
   2   4  11       30.12       18.68      1.70 o
   3   4  11       24.35       24.60      1.56 o
   4   4  11      164.76      161.07      4.54 o
   5   4  11        4.23       -1.90      2.48 o
   6   4  11       15.45       11.16      2.19 o
   7   4  11       70.08       73.56      4.29 o
   8   4  11      440.47      446.85     10.91 o
  -8   5  11       35.14       29.61      1.94 o
  -7   5  11        3.45        1.35      2.36 o
  -6   5  11       28.31       21.25      1.65 o
  -5   5  11      187.30      179.29     11.30 o
  -4   5  11     1002.92      930.04     15.49 o
  -3   5  11      623.61      548.05      5.51 o
  -2   5  11      145.14      123.87      2.70 o
  -1   5  11      412.45      384.75      5.35 o
   0   5  11      478.66      435.83      8.02 o
   1   5  11     2472.18     2505.80     33.77 o
   2   5  11       79.99       75.17      2.78 o
   3   5  11      147.37      154.82      5.53 o
   4   5  11      486.91      488.87     10.73 o
   5   5  11        1.78        0.63      1.67 o
   6   5  11       48.32       44.31      3.39 o
   7   5  11        2.53        2.95      1.18 o
   8   5  11       97.54       96.81      2.97 o
  -8   6  11        4.62        4.61      2.32 o
  -7   6  11       19.00       18.23      2.20 o
  -6   6  11       52.53       53.40      2.38 o
  -5   6  11      139.81      148.83      4.75 o
  -4   6  11      132.00      124.16      2.64 o
  -3   6  11      107.00       94.69      3.12 o
  -2   6  11      201.43      182.20      3.99 o
  -1   6  11       14.22       11.38      1.96 o
   0   6  11      143.95      125.22      4.84 o
   1   6  11      107.48      112.09      4.20 o
   2   6  11      126.48      115.76      4.70 o
   3   6  11        3.86        1.16      1.31 o
   4   6  11        5.67        4.01      2.36 o
   5   6  11      128.39      126.28      4.10 o
   6   6  11       12.18       11.44      1.44 o
   7   6  11       65.83       70.64      2.75 o
  -6   7  11      171.98      176.80      8.69 o
  -5   7  11      180.39      203.15      4.24 o
  -4   7  11      196.03      189.15      4.41 o
  -3   7  11        8.59        3.70      0.99 o
  -2   7  11      140.77      122.22      5.11 o
  -1   7  11     1159.99     1079.56     28.85 o
   0   7  11        0.28       -0.91      2.19 o
   1   7  11     1407.26     1446.55     38.48 o
   2   7  11      579.95      558.32     11.05 o
   3   7  11      406.93      436.74      7.35 o
   4   7  11       15.70        9.15      2.51 o
   5   7  11        5.15        3.04      2.87 o
   6   7  11       90.58       72.61     16.36 o
   7   7  11       47.75       56.92      3.19 o
  -6   8  11      208.92      236.84      9.65 o
  -5   8  11       98.96      109.31      4.06 o
  -4   8  11        7.25        3.84      0.98 o
  -3   8  11       26.66       28.03      3.73 o
  -2   8  11        7.07        6.82      1.45 o
  -1   8  11      143.81      131.35      5.39 o
   0   8  11        8.99        4.60      1.72 o
   1   8  11       37.38       39.97      2.75 o
   2   8  11        5.88        9.68      1.31 o
   3   8  11       33.01       31.64      2.91 o
   4   8  11        1.67        1.51      1.41 o
   5   8  11        5.14        6.31      1.70 o
   6   8  11      355.97      396.51      6.89 o
  -6   9  11        5.70        3.07      1.51 o
  -5   9  11        7.26        5.62      0.94 o
  -4   9  11       15.56       16.73      2.02 o
  -3   9  11       55.40       56.86      2.54 o
  -2   9  11      199.48      189.28      7.12 o
  -1   9  11      252.09      247.92      5.58 o
   0   9  11       44.62       46.84      3.07 o
   1   9  11        4.46        5.22      1.55 o
   2   9  11      122.50      128.48      3.98 o
   3   9  11       12.28       11.59      1.72 o
   4   9  11       23.41       23.78      1.55 o
   5   9  11        4.92        3.67      1.63 o
  -4  10  11       47.56       50.05      3.27 o
  -3  10  11        2.71        0.09      0.82 o
  -2  10  11      330.45      304.31      5.27 o
  -1  10  11      553.11      556.10     12.52 o
   0  10  11      149.29      143.27      3.74 o
   1  10  11       25.16       29.32      2.55 o
   2  10  11       10.20        9.91      1.82 o
   3  10  11        1.75        2.37      1.88 o
   4  10  11       46.33       45.41      2.81 o
  -2  11  11        6.25        4.42      0.90 o
  -1  11  11        0.53       -0.89      0.93 o
   0  11  11       64.13       56.72      1.83 o
   1  11  11        0.74        0.63      0.98 o
   2  11  11      135.90      118.12      6.60 o
  -9   0  12       55.85       52.83      3.00 o
  -8   0  12     1460.45     1527.99     18.15 o
  -7   0  12      118.98      114.35      4.10 o
  -6   0  12      146.76      139.92      4.51 o
  -5   0  12      452.78      473.14      7.65 o
  -4   0  12      802.33      817.35     24.26 o
  -3   0  12      204.88      213.59      7.92 o
  -2   0  12      472.77      433.79     11.72 o
  -1   0  12        6.27        7.92      4.22 o
   0   0  12     2465.47     2386.44     65.02 o
   1   0  12     1359.04     1570.73     29.20 o
   2   0  12      278.17      294.86     14.08 o
   3   0  12     4260.27     4153.61     82.43 o
   4   0  12     2289.00     2348.41     18.64 o
   5   0  12       82.29       76.94      3.82 o
   6   0  12      292.48      282.84      7.37 o
   7   0  12     1497.29     1437.39     41.26 o
   8   0  12      220.19      230.20     12.71 o
   9   0  12      458.51      439.23      7.27 o
  -9   1  12      409.66      438.32      5.60 o
  -8   1  12      204.14      193.86      4.59 o
  -7   1  12       31.51       43.32      2.17 o
  -6   1  12       14.88       17.74      1.53 o
  -5   1  12      465.98      447.18      8.96 o
  -4   1  12        1.86        2.66      0.98 o
  -3   1  12     1330.28     1394.59     19.52 o
  -2   1  12       23.53       18.37      3.12 o
  -1   1  12       63.90       77.49      3.19 o
   0   1  12      292.33      362.36     17.89 o
   1   1  12       22.62       29.17      1.60 o
   2   1  12       35.46       52.66      1.63 o
   3   1  12      186.84      179.39      5.83 o
   4   1  12        1.60        0.14      1.27 o
   5   1  12       68.31       67.01      2.55 o
   6   1  12      253.47      255.95      5.28 o
   7   1  12       20.96       18.85      2.03 o
   8   1  12      109.20       92.13      2.75 o
   9   1  12       12.47        1.06      2.65 o
  -9   2  12        5.33        5.68      1.47 o
  -8   2  12      109.62      108.17      6.83 o
  -7   2  12       56.31       50.23      2.20 o
  -6   2  12       42.02       41.63      3.41 o
  -5   2  12       35.49       39.12      1.75 o
  -4   2  12      116.79      136.43      3.96 o
  -3   2  12     1095.92     1116.83     16.03 o
  -2   2  12      632.91      647.36     14.80 o
  -1   2  12      243.82      213.13      7.33 o
   0   2  12       56.86       69.23      2.70 o
   1   2  12       50.79       35.24      1.89 o
   2   2  12       24.63       18.88      1.51 o
   3   2  12        0.99        3.93      1.69 o
   4   2  12      925.34      950.66     10.01 o
   5   2  12        7.32       11.21      1.82 o
   6   2  12       31.80       20.70      1.78 o
   7   2  12      106.11       88.99      2.52 o
   8   2  12        0.05        1.48      0.95 o
   9   2  12      121.63      117.97      7.44 o
  -9   3  12        8.65        9.09      1.33 o
  -8   3  12        5.90        3.84      1.59 o
  -7   3  12      187.20      175.45      4.61 o
  -6   3  12      125.74      105.26      2.83 o
  -5   3  12      206.81      186.61      3.75 o
  -4   3  12      241.13      247.77      8.94 o
  -3   3  12      131.01      127.54      4.58 o
  -2   3  12       12.79       14.45      4.29 o
  -1   3  12      308.21      340.86      8.38 o
   0   3  12        2.70        8.53      1.61 o
   1   3  12       15.14       14.78      1.59 o
   2   3  12     1319.62     1313.65     12.79 o
   3   3  12      664.67      663.53      9.95 o
   4   3  12        4.47        5.88      0.97 o
   5   3  12        0.81       -1.19      1.74 o
   6   3  12        7.87       10.74      1.61 o
   7   3  12       32.81       30.23      2.09 o
   8   3  12      119.82      126.94      3.31 o
  -8   4  12      150.11      149.38      4.98 o
  -7   4  12      132.48      139.09      5.48 o
  -6   4  12       44.25       42.77      2.64 o
  -5   4  12       27.49       17.19      2.95 o
  -4   4  12       37.13       31.56      1.73 o
  -3   4  12      573.47      562.30      9.00 o
  -2   4  12       46.83       44.12      2.55 o
  -1   4  12      339.20      316.34      6.04 o
   0   4  12        0.08        1.06      2.20 o
   1   4  12      521.93      535.11      7.43 o
   2   4  12      202.17      191.42     13.59 o
   3   4  12      142.67      121.45      3.55 o
   4   4  12      252.86      274.52      5.49 o
   5   4  12      358.72      364.07      6.30 o
   6   4  12       15.31        8.31      1.53 o
   7   4  12        2.00        1.51      1.11 o
   8   4  12       14.66        9.31      1.35 o
  -8   5  12        9.65       10.84      4.19 o
  -7   5  12        8.37        4.08      1.28 o
  -6   5  12       23.51       21.07      1.93 o
  -5   5  12        3.70        3.17      0.96 o
  -4   5  12      105.49       98.03      3.69 o
  -3   5  12       20.53       13.14      1.10 o
  -2   5  12       53.75       45.32      2.93 o
  -1   5  12      758.19      745.95      9.25 o
   0   5  12      450.37      498.92      9.78 o
   1   5  12      380.23      381.53      5.81 o
   2   5  12      147.35      138.90      4.45 o
   3   5  12      122.57      125.62      3.82 o
   4   5  12        9.30        8.41      1.40 o
   5   5  12      352.30      351.31      7.31 o
   6   5  12       67.21       80.12      3.38 o
   7   5  12        6.85        6.89      1.22 o
   8   5  12      201.56      214.23      3.92 o
  -8   6  12       18.75       13.34      2.52 o
  -7   6  12       41.18       37.19      2.06 o
  -6   6  12       95.25      100.97      3.19 o
  -5   6  12        0.74       -0.62      1.59 o
  -4   6  12      209.13      218.09      4.19 o
  -3   6  12        5.01        6.18      1.09 o
  -2   6  12        6.48        6.64      1.41 o
  -1   6  12       29.93       24.96      2.76 o
   0   6  12      119.09      111.66      3.90 o
   1   6  12      474.31      521.66      7.45 o
   2   6  12      157.62      164.82      5.10 o
   3   6  12      211.62      217.16      5.02 o
   4   6  12        0.00       -0.06      1.95 o
   5   6  12        0.48        0.93      1.21 o
   6   6  12       30.47       24.44      1.84 o
   7   6  12       45.49       53.12      2.27 o
  -7   7  12       11.36       16.92      2.46 o
  -6   7  12        2.99       -0.03      0.99 o
  -5   7  12        1.12        2.26      0.96 o
  -4   7  12       92.78       96.09      3.09 o
  -3   7  12       13.07       12.07      1.65 o
  -2   7  12       74.24       66.64      2.81 o
  -1   7  12       96.66       83.69      3.34 o
   0   7  12        9.40        7.33      2.54 o
   1   7  12      151.55      139.79      4.84 o
   2   7  12       17.39       13.34      1.51 o
   3   7  12       74.09       74.48      3.03 o
   4   7  12      103.86       90.65      4.93 o
   5   7  12       36.81       30.70      3.05 o
   6   7  12      107.59      120.92      5.00 o
   7   7  12      388.76      419.86      7.39 o
  -6   8  12      871.48      833.06     13.42 o
  -5   8  12      113.78      135.13      5.31 o
  -4   8  12        0.04       -0.13      0.82 o
  -3   8  12       14.27       14.23      1.51 o
  -2   8  12      211.14      201.37      8.88 o
  -1   8  12      151.99      125.04      5.20 o
   0   8  12       60.03       65.16      3.18 o
   1   8  12       56.41       55.14      3.18 o
   2   8  12       15.34       15.49      1.92 o
   3   8  12       91.94       94.65      3.14 o
   4   8  12        1.41        2.48      1.07 o
   5   8  12        6.51        4.85      1.17 o
   6   8  12        3.52        4.10      0.97 o
  -5   9  12       41.99       47.73      1.77 o
  -4   9  12       13.01       14.58      1.43 o
  -3   9  12       11.86       10.64      1.72 o
  -2   9  12       65.21       52.08      2.37 o
  -1   9  12        3.59        2.64      1.13 o
   0   9  12      256.32      259.74      6.30 o
   1   9  12       92.08       92.86      3.37 o
   2   9  12       31.47       36.78      2.32 o
   3   9  12       46.16       43.45      3.63 o
   4   9  12        0.20        0.71      1.93 o
   5   9  12       88.02       92.72      4.93 o
  -4  10  12        2.43        2.15      1.43 o
  -3  10  12        0.60       -0.98      0.98 o
  -2  10  12        1.80        1.22      0.66 o
  -1  10  12      130.75      109.82      4.47 o
   0  10  12      118.02      114.09      3.59 o
   1  10  12      324.52      338.92      6.92 o
   2  10  12       55.21       55.94      2.34 o
   3  10  12        3.06       -1.91      1.91 o
  -1  11  12       12.36       12.53      1.24 o
   0  11  12       53.94       53.49      1.35 o
   1  11  12       33.50       29.33      1.76 o
  -9   1  13      178.63      173.54      3.31 o
  -8   1  13       21.73       21.75      1.71 o
  -7   1  13       52.92       53.66      2.71 o
  -6   1  13      256.06      269.32      5.80 o
  -5   1  13      173.10      165.19      4.59 o
  -4   1  13      194.87      184.99      6.34 o
  -3   1  13      912.98      903.32     10.79 o
  -2   1  13      109.72      107.18      4.06 o
  -1   1  13      729.20      782.25      8.63 o
   0   1  13      560.89      566.36      5.83 o
   1   1  13      295.49      306.61      4.30 o
   2   1  13      577.83      583.95      6.30 o
   3   1  13      384.62      352.50      4.84 o
   4   1  13      325.31      299.02      5.53 o
   5   1  13      180.27      163.14      5.05 o
   6   1  13        4.51        4.63      1.07 o
   7   1  13       90.06       81.57      2.39 o
   8   1  13      116.22      109.96      2.99 o
  -9   2  13       96.68      103.43      3.74 o
  -8   2  13       54.02       54.97      2.28 o
  -7   2  13       25.39       25.41      1.95 o
  -6   2  13      119.87      126.03      3.94 o
  -5   2  13       52.53       43.91      1.99 o
  -4   2  13        1.85        0.38      0.67 o
  -3   2  13        2.73        4.60      1.05 o
  -2   2  13        3.63        3.64      0.87 o
  -1   2  13       21.43       17.63      2.50 o
   0   2  13     1303.29     1302.30     27.30 o
   1   2  13      707.11      761.84     13.61 o
   2   2  13      185.11      191.50      4.36 o
   3   2  13       82.54       66.35      2.47 o
   4   2  13     1461.83     1453.41     17.57 o
   5   2  13        0.02        0.86      1.54 o
   6   2  13       11.19       10.85      1.31 o
   7   2  13      837.12      845.24     10.42 o
   8   2  13       25.42       26.88      1.62 o
  -8   3  13       23.41       20.40      2.30 o
  -7   3  13        1.04       -0.85      2.12 o
  -6   3  13       16.11       20.11      2.22 o
  -5   3  13       33.67       28.46      4.14 o
  -4   3  13      475.72      493.19     14.65 o
  -3   3  13      513.58      524.74      6.59 o
  -2   3  13      240.35      214.49      4.23 o
  -1   3  13      145.02      144.59      4.52 o
   0   3  13       64.64       77.99      3.19 o
   1   3  13       38.22       30.14      6.98 o
   2   3  13      131.14      122.41      2.33 o
   3   3  13      854.78      827.13      7.32 o
   4   3  13      578.53      532.63      6.15 o
   5   3  13      123.33      116.69      3.03 o
   6   3  13       77.37       61.48      2.29 o
   7   3  13      336.62      355.59      9.53 o
   8   3  13        0.63       -0.21      0.94 o
  -8   4  13        2.39        2.50      1.16 o
  -7   4  13       74.00       72.64      3.91 o
  -6   4  13       23.29       18.86      1.98 o
  -5   4  13      164.12      131.24      7.05 o
  -4   4  13      839.53      799.82     12.30 o
  -3   4  13      905.22      841.26      7.52 o
  -2   4  13       46.77       47.87      1.88 o
  -1   4  13      297.92      301.95      4.41 o
   0   4  13      807.70      865.81     13.04 o
   1   4  13        1.51        5.09      0.83 o
   2   4  13      331.43      361.87      4.83 o
   3   4  13       87.66       70.80      2.29 o
   4   4  13       28.40       15.59      1.64 o
   5   4  13        6.10        5.98      1.60 o
   6   4  13        6.48        5.29      1.47 o
   7   4  13       60.88       65.23      3.01 o
   8   4  13       39.17       46.52      1.99 o
  -8   5  13       27.55       24.19      1.60 o
  -7   5  13       67.63       64.61      3.23 o
  -6   5  13      117.38      109.50      3.73 o
  -5   5  13        7.28        7.16      1.19 o
  -4   5  13      107.75      103.59      8.68 o
  -3   5  13        2.06        2.45      0.78 o
  -2   5  13       69.40       70.98      2.28 o
  -1   5  13      189.35      195.83      3.80 o
   0   5  13        9.16        5.36      0.89 o
   1   5  13      296.81      282.31      3.44 o
   2   5  13      104.91      104.69      4.17 o
   3   5  13        4.60        4.54      1.21 o
   4   5  13       57.28       50.08      2.75 o
   5   5  13       69.19       70.48      3.21 o
   6   5  13       34.27       43.78      2.29 o
   7   5  13        9.46        4.98      1.47 o
  -7   6  13        0.52        2.57      2.66 o
  -6   6  13       85.74       82.44      2.87 o
  -5   6  13      286.57      280.11      6.78 o
  -4   6  13       43.20       47.79      3.69 o
  -3   6  13      766.12      713.29      8.51 o
  -2   6  13        1.96        2.64      2.40 o
  -1   6  13       49.27       45.22      3.46 o
   0   6  13     1622.88     1612.32     14.53 o
   1   6  13      111.96      122.40      4.06 o
   2   6  13      332.67      338.36      5.48 o
   3   6  13      341.99      302.02      9.04 o
   4   6  13        4.60        4.08      2.03 o
   5   6  13        0.98       -1.17      1.64 o
   6   6  13       58.33       76.38      2.83 o
   7   6  13       10.46       10.29      1.24 o
  -6   7  13        9.24       -0.02      3.50 o
  -5   7  13       90.77      107.34      4.69 o
  -4   7  13       88.21      101.64      4.08 o
  -3   7  13       70.15       67.34      3.49 o
  -2   7  13        3.96        1.98      1.46 o
  -1   7  13        6.46        3.73      1.59 o
   0   7  13       57.19       51.01      4.56 o
   1   7  13        5.90        4.56      1.69 o
   2   7  13       48.43       49.64      2.46 o
   3   7  13       26.72       24.56      2.50 o
   4   7  13        5.14        5.78      5.20 o
   5   7  13       15.71       13.93      2.15 o
   6   7  13        6.36        8.50      4.89 o
  -6   8  13       42.11       33.67      3.21 o
  -5   8  13       14.84       15.89      1.99 o
  -4   8  13       24.05       25.39      1.58 o
  -3   8  13       79.23       86.73      2.94 o
  -2   8  13        8.70        5.77      1.21 o
  -1   8  13       68.33       64.09      2.58 o
   0   8  13      207.76      197.35      5.98 o
   1   8  13      109.08      109.10      3.69 o
   2   8  13       56.71       59.02      2.84 o
   3   8  13        3.20        4.99      1.16 o
   4   8  13       48.26       49.46      2.35 o
   5   8  13       70.35       77.31      2.65 o
  -5   9  13      148.15      156.52      4.91 o
  -4   9  13        0.46       -0.06      0.66 o
  -3   9  13       49.90       46.25      1.88 o
  -2   9  13       15.89       14.33      1.18 o
  -1   9  13       21.52       24.90      2.38 o
   0   9  13       63.99       54.18      2.23 o
   1   9  13       50.47       47.01      2.45 o
   2   9  13        7.09        9.16      1.53 o
   3   9  13        0.94        1.41      2.14 o
   4   9  13        9.86        8.72      2.09 o
  -3  10  13       24.02       25.42      2.34 o
  -2  10  13        0.07       -0.57      0.57 o
  -1  10  13        4.06        3.81      0.70 o
   0  10  13      177.22      167.40      5.49 o
   1  10  13      180.18      192.29      3.91 o
   2  10  13      133.12      125.61      4.47 o
   3  10  13       19.09       17.85      2.04 o
  -9   0  14      444.00      441.48      6.90 o
  -8   0  14      738.96      778.52     11.75 o
  -7   0  14      971.94     1005.16     14.91 o
  -6   0  14       43.43       32.58      3.24 o
  -5   0  14      219.14      226.03     10.79 o
  -4   0  14     2267.35     2301.92     56.69 o
  -3   0  14       19.89       16.01      1.96 o
  -2   0  14      620.09      616.09     61.79 o
  -1   0  14      175.94      142.09      4.59 o
   0   0  14     1988.24     2080.47     60.16 o
   1   0  14      662.74      699.05     21.80 o
   2   0  14       19.08       19.53      1.57 o
   3   0  14        1.90        0.70      1.12 o
   4   0  14       22.63       21.34      1.73 o
   5   0  14      177.16      180.39      7.06 o
   6   0  14      156.65      152.55      5.60 o
   7   0  14      210.07      211.36      6.13 o
   8   0  14       27.65       22.59      2.32 o
  -9   1  14        5.98        3.62      1.11 o
  -8   1  14      204.34      205.97      4.27 o
  -7   1  14       43.19       36.74      2.19 o
  -6   1  14        1.90        0.60      1.18 o
  -5   1  14      230.22      207.87     16.15 o
  -4   1  14      271.44      253.51      6.12 o
  -3   1  14     1364.36     1441.58     11.93 o
  -2   1  14      472.74      511.26     19.85 o
  -1   1  14     1172.30     1268.98      9.57 o
   0   1  14       13.91       10.15      1.01 o
   1   1  14      296.85      307.81      6.73 o
   2   1  14        3.59        4.68      1.23 o
   3   1  14       81.95       90.78      2.66 o
   4   1  14     1340.29     1197.68     16.91 o
   5   1  14      268.92      275.63      4.53 o
   6   1  14        3.39        2.88      1.02 o
   7   1  14      144.82      160.59      3.78 o
   8   1  14      455.10      425.91      5.49 o
  -8   2  14      170.28      200.63      4.69 o
  -7   2  14      268.31      261.27      6.28 o
  -6   2  14      192.61      181.00      4.55 o
  -5   2  14       89.07       70.76      3.63 o
  -4   2  14      260.53      308.19      3.43 o
  -3   2  14       88.97       88.39      2.22 o
  -2   2  14      507.14      502.41      8.49 o
  -1   2  14      156.12      140.95      3.08 o
   0   2  14      107.24      138.05      4.25 o
   1   2  14       74.28       76.32      1.85 o
   2   2  14     1015.37     1011.75      7.01 o
   3   2  14      110.61       95.86      4.25 o
   4   2  14      626.76      599.70      7.36 o
   5   2  14      228.82      227.64      4.23 o
   6   2  14       71.01       67.94      2.38 o
   7   2  14       48.15       53.97      1.96 o
   8   2  14       13.92       11.95      2.27 o
  -8   3  14       76.50       71.85      3.52 o
  -7   3  14        0.00       -1.66      1.66 o
  -6   3  14      101.43       98.66     10.88 o
  -5   3  14      283.73      293.40      6.68 o
  -4   3  14      526.76      520.11     18.76 o
  -3   3  14      130.50      118.20      4.47 o
  -2   3  14      212.99      192.70      3.59 o
  -1   3  14       78.65       62.16      3.50 o
   0   3  14      281.03      277.90      5.14 o
   1   3  14       59.31       54.86      1.72 o
   2   3  14        7.17        5.37      0.91 o
   3   3  14      803.73      835.47      7.58 o
   4   3  14      109.77       93.12      3.32 o
   5   3  14      153.59      147.79      3.65 o
   6   3  14      127.59      119.59      2.98 o
   7   3  14       15.05       10.18      1.36 o
   8   3  14        0.96        1.69      0.88 o
  -8   4  14       26.06       26.68      2.06 o
  -7   4  14       58.10       61.41      3.46 o
  -6   4  14       12.49       16.08      1.83 o
  -5   4  14        1.65        0.12      1.04 o
  -4   4  14       43.38       35.73      1.81 o
  -3   4  14      127.05      115.78      2.92 o
  -2   4  14      186.94      176.30      4.96 o
  -1   4  14     1071.56     1026.89     11.00 o
   0   4  14       88.96       97.52      2.62 o
   1   4  14      406.16      421.30      7.92 o
   2   4  14      265.81      220.00      3.91 o
   3   4  14      321.78      271.93      4.40 o
   4   4  14        1.76        0.79      0.98 o
   5   4  14        0.87        0.78      1.21 o
   6   4  14       38.91       44.46      2.56 o
   7   4  14       75.67       88.30      3.05 o
  -8   5  14        4.90        3.70      2.16 o
  -7   5  14       16.11       14.48      1.66 o
  -6   5  14       83.40       85.59      3.29 o
  -5   5  14       37.74       34.97      3.45 o
  -4   5  14      553.51      561.81     12.94 o
  -3   5  14      101.22       93.01      2.62 o
  -2   5  14        0.79        1.21      0.83 o
  -1   5  14       20.19       17.62      1.41 o
   0   5  14       38.52       32.44      1.64 o
   1   5  14        5.59        1.51      0.69 o
   2   5  14        0.27        1.68      2.82 o
   3   5  14      529.75      541.64      7.38 o
   4   5  14      407.23      407.03      9.96 o
   5   5  14       15.15       13.90      1.69 o
   6   5  14        3.56        3.41      1.23 o
   7   5  14       29.21       24.43      2.15 o
  -7   6  14       52.80       43.14      4.08 o
  -6   6  14        0.19        0.76      0.61 o
  -5   6  14       18.36       17.03      2.30 o
  -4   6  14       74.00       79.49      3.32 o
  -3   6  14       59.85       68.86      2.46 o
  -2   6  14      146.70      147.73      3.15 o
  -1   6  14       86.72       87.57      2.50 o
   0   6  14       84.81       98.19      6.75 o
   1   6  14      186.05      205.31      6.26 o
   2   6  14        0.55       -0.16      1.16 o
   3   6  14      148.86      148.00      6.31 o
   4   6  14        0.06       -0.94      1.75 o
   5   6  14       22.03       23.14      1.76 o
   6   6  14      376.36      407.47      6.95 o
   7   6  14       10.47        7.52      1.38 o
  -6   7  14       11.40       11.39      2.45 o
  -5   7  14       59.58       67.91      3.66 o
  -4   7  14        6.42        6.04      1.05 o
  -3   7  14        0.15        0.63      1.20 o
  -2   7  14        8.96        7.01      1.85 o
  -1   7  14       12.12        5.22      2.77 o
   0   7  14      230.91      247.89      5.68 o
   1   7  14        0.15        0.62      1.70 o
   2   7  14        1.18        0.53      1.55 o
   3   7  14        6.70        5.79      1.50 o
   4   7  14       11.41       14.17      4.52 o
   5   7  14        5.47        5.88      2.47 o
   6   7  14       79.42       86.62      4.36 o
  -5   8  14       50.84       53.92      3.34 o
  -4   8  14        9.11       10.98      1.56 o
  -3   8  14       62.39       70.83      3.25 o
  -2   8  14       54.54       65.51      3.42 o
  -1   8  14        4.44        4.82      1.29 o
   0   8  14      121.89      112.60      3.51 o
   1   8  14        1.70        2.99      1.40 o
   2   8  14        6.84        5.71      1.66 o
   3   8  14       37.91       33.63      3.65 o
   4   8  14       19.72       16.77      3.41 o
   5   8  14       66.71       67.02     10.25 o
  -4   9  14       31.86       36.71      2.23 o
  -3   9  14       28.59       30.23      1.96 o
  -2   9  14        9.84       12.04      1.28 o
  -1   9  14      198.70      186.65      4.31 o
   0   9  14      345.59      347.11      5.85 o
   1   9  14       46.22       42.57      2.96 o
   2   9  14      181.13      197.05      6.06 o
   3   9  14       60.15       60.48     11.16 o
   4   9  14      125.47      117.89      9.43 o
  -2  10  14       27.29       33.29      1.67 o
  -1  10  14      332.07      362.91     10.14 o
   0  10  14      323.50      302.40      4.63 o
   1  10  14        0.19        1.73      2.44 o
   2  10  14        0.04       -1.04      1.04 o
  -8   1  15      161.70      170.53      3.57 o
  -7   1  15       32.80       31.38      1.96 o
  -6   1  15       24.18       19.36      1.83 o
  -5   1  15       11.86        7.72      2.78 o
  -4   1  15       54.53       45.37      3.62 o
  -3   1  15      534.59      533.34      4.95 o
  -2   1  15        6.93        8.06      1.34 o
  -1   1  15      272.39      276.21      3.72 o
   0   1  15       63.60       52.45      3.36 o
   1   1  15      474.34      471.12      6.68 o
   2   1  15      165.65      170.54      4.70 o
   3   1  15       69.95       72.16      2.51 o
   4   1  15       68.14       60.46      2.41 o
   5   1  15      207.29      206.58      4.24 o
   6   1  15        4.91        4.32      1.11 o
   7   1  15      250.95      244.88      4.75 o
   8   1  15       52.01       45.07      2.92 o
  -8   2  15       59.93       56.50      4.09 o
  -7   2  15      257.73      261.43      4.85 o
  -6   2  15        0.50        2.73      1.10 o
  -5   2  15        0.97        1.02      0.92 o
  -4   2  15       65.68       64.71      2.04 o
  -3   2  15      732.63      728.27     17.55 o
  -2   2  15      275.10      239.00      2.97 o
  -1   2  15      391.20      379.48      4.24 o
   0   2  15      478.73      492.29      4.70 o
   1   2  15      635.92      603.35      6.60 o
   2   2  15      851.39      768.22      6.98 o
   3   2  15      436.46      405.69      5.83 o
   4   2  15       70.89       68.63      2.58 o
   5   2  15      313.94      290.93      5.10 o
   6   2  15       53.84       46.22      2.30 o
   7   2  15        9.73        8.12      0.98 o
   8   2  15      524.02      524.37      8.93 o
  -8   3  15      118.67      134.82      4.30 o
  -7   3  15       15.73       15.61      2.08 o
  -6   3  15       38.41       35.50      9.17 o
  -5   3  15       53.32       55.34      2.95 o
  -4   3  15      118.39      106.15      2.45 o
  -3   3  15       10.92        7.11      0.93 o
  -2   3  15       11.54        8.60      1.24 o
  -1   3  15      177.61      180.61      7.74 o
   0   3  15      191.22      196.68      3.34 o
   1   3  15        0.20        0.75      0.72 o
   2   3  15        0.84        1.85      0.68 o
   3   3  15       21.73       27.66      1.75 o
   4   3  15        6.95        5.76      1.12 o
   5   3  15        1.22       -0.96      0.96 o
   6   3  15       65.95       66.68      2.34 o
   7   3  15       88.22       88.66      3.90 o
  -8   4  15      130.73      127.20      3.64 o
  -7   4  15       43.86       36.23      2.58 o
  -6   4  15        1.60       -0.41      1.14 o
  -5   4  15      189.57      194.82      6.03 o
  -4   4  15       23.57       21.94      1.26 o
  -3   4  15       21.44       16.27      1.32 o
  -2   4  15      415.54      394.54      5.26 o
  -1   4  15      120.20      112.07      3.67 o
   0   4  15       14.84       13.86      1.28 o
   1   4  15      214.89      199.49      3.91 o
   2   4  15       20.87       25.11      1.66 o
   3   4  15      107.92       98.43      3.00 o
   4   4  15        1.61        2.93      1.02 o
   5   4  15      197.96      196.46      5.11 o
   6   4  15       82.18       80.40      3.13 o
   7   4  15       34.00       37.00      1.98 o
  -7   5  15      117.37      112.80      3.69 o
  -6   5  15       43.01       32.96      2.96 o
  -5   5  15        3.04        1.53      1.04 o
  -4   5  15      306.08      272.98      9.31 o
  -3   5  15        4.93        6.26      0.99 o
  -2   5  15      315.76      262.61      4.88 o
  -1   5  15      249.22      256.88      7.48 o
   0   5  15        0.61       -1.36      2.07 o
   1   5  15      600.46      595.62      6.28 o
   2   5  15       33.64       28.10      2.93 o
   3   5  15       13.61       11.98      1.65 o
   4   5  15      269.10      269.08      5.82 o
   5   5  15       51.22       51.36      2.65 o
   6   5  15        2.37        1.21      0.98 o
   7   5  15        2.60        0.67      0.80 o
  -7   6  15       50.67       42.61      3.55 o
  -6   6  15       35.07       32.93      1.95 o
  -5   6  15        9.73        7.79      1.55 o
  -4   6  15       36.86       32.68      2.26 o
  -3   6  15       85.69       82.47      2.62 o
  -2   6  15       53.62       57.47      2.03 o
  -1   6  15      445.70      438.56     12.11 o
   0   6  15      516.51      566.58      6.94 o
   1   6  15        6.51        4.45      2.65 o
   2   6  15        1.39        2.45      2.76 o
   3   6  15       14.53       18.65      2.44 o
   4   6  15        6.81        4.82      1.75 o
   5   6  15       19.44       16.93      1.51 o
   6   6  15        6.92        4.13      2.56 o
  -6   7  15        0.11       -1.43      2.14 o
  -5   7  15      275.14      273.04      7.11 o
  -4   7  15       70.02       81.08      4.07 o
  -3   7  15       15.11       13.74      1.85 o
  -2   7  15       76.10       89.65      4.18 o
  -1   7  15        9.52       11.47      2.01 o
   0   7  15       71.64       61.68      5.33 o
   1   7  15      156.91      160.33      4.51 o
   2   7  15       83.31       88.01      6.13 o
   3   7  15        1.63        0.60      2.30 o
   4   7  15        3.20        2.25      1.58 o
   5   7  15       13.21       12.73      1.45 o
  -5   8  15        7.41        6.22      1.74 o
  -4   8  15       45.56       50.00      2.75 o
  -3   8  15       17.29       16.00      1.63 o
  -2   8  15      185.23      187.90      5.29 o
  -1   8  15       76.93       78.13      3.79 o
   0   8  15      369.07      373.24      6.15 o
   1   8  15       26.18       29.20      2.12 o
   2   8  15       20.87       18.74      3.37 o
   3   8  15        0.87        0.92      2.10 o
   4   8  15        4.29        2.59      2.11 o
   5   8  15       40.95       38.43      3.02 o
  -4   9  15        1.26        1.39      0.88 o
  -3   9  15      199.83      235.97     12.11 o
  -2   9  15       74.62       82.35      3.04 o
  -1   9  15        1.66       -0.35      0.97 o
   0   9  15       62.01       44.18     26.92 o
   2   9  15      295.41      311.62      9.03 o
   3   9  15       83.14       83.51      4.53 o
  -1  10  15       18.58       18.50      1.30 o
   0  10  15       20.29       19.66      1.41 o
   1  10  15       86.01       88.62      2.76 o
  -8   0  16        0.40       -0.63      1.11 o
  -7   0  16      135.29      145.10      5.29 o
  -6   0  16       59.45       51.50      3.68 o
  -5   0  16       84.84       80.08      4.51 o
  -4   0  16     1704.68     1755.10     44.18 o
  -3   0  16      697.78      682.08      9.21 o
  -2   0  16      620.60      640.80     12.61 o
  -1   0  16      230.59      205.18      4.72 o
   0   0  16      729.80      728.35      8.64 o
   1   0  16       19.56       15.59      1.51 o
   2   0  16        1.69        0.91      2.28 o
   3   0  16      414.55      364.70      9.70 o
   4   0  16       34.72       46.03      4.10 o
   5   0  16      256.31      245.60      8.40 o
   6   0  16      143.84      147.47      6.34 o
   7   0  16      110.02      124.14      5.13 o
  -8   1  16      248.36      261.90      7.38 o
  -7   1  16        0.75       -0.10      0.87 o
  -6   1  16       16.81       14.96      1.57 o
  -5   1  16       17.20       22.28      1.85 o
  -4   1  16       75.32       70.28      2.09 o
  -3   1  16     1495.87     1502.57     11.02 o
  -2   1  16      342.44      324.44      5.05 o
  -1   1  16       13.58        8.31      2.46 o
   0   1  16      511.93      533.42     10.54 o
   1   1  16      184.87      169.58      7.77 o
   2   1  16        4.77       10.68      4.36 o
   3   1  16      115.09       97.48      3.78 o
   4   1  16       70.52       63.91      2.52 o
   5   1  16       55.93       58.67      2.37 o
   6   1  16       14.68        9.54      2.20 o
   7   1  16       33.29       36.33      2.10 o
  -8   2  16       72.17       77.35      3.26 o
  -7   2  16       13.18        7.51      1.11 o
  -6   2  16        5.41        5.17      1.17 o
  -5   2  16       34.58       27.40      2.46 o
  -4   2  16       17.38        9.95      1.09 o
  -3   2  16      239.95      226.28      2.89 o
  -2   2  16        2.43       -0.26      0.59 o
  -1   2  16       32.47       31.56      1.21 o
   0   2  16      138.69      133.21      2.60 o
   1   2  16      324.24      317.76      3.98 o
   2   2  16       26.33       20.40     11.59 o
   3   2  16      374.86      340.26      5.45 o
   4   2  16      585.70      582.22      7.18 o
   5   2  16       25.00       21.96      1.63 o
   6   2  16        1.81        1.19      0.87 o
   7   2  16      156.81      149.26      5.47 o
  -8   3  16       29.24       27.75      1.93 o
  -7   3  16       21.33       24.97      2.29 o
  -6   3  16        0.09        0.54      1.46 o
  -5   3  16       13.78       14.40      1.79 o
  -4   3  16      243.50      226.87      4.38 o
  -3   3  16       76.41       76.88      2.54 o
  -2   3  16       52.98       53.02      2.05 o
  -1   3  16      102.40       96.99      3.59 o
   0   3  16        9.79        6.90      0.99 o
   1   3  16       37.73       23.46      1.38 o
   2   3  16       84.21       63.70     14.68 o
   3   3  16      825.83      782.22      8.27 o
   4   3  16      121.00      117.69      3.34 o
   5   3  16       34.84       34.24      1.87 o
   6   3  16      315.13      308.08      6.50 o
   7   3  16       17.48       16.50      2.20 o
  -7   4  16       13.54       16.42      1.77 o
  -6   4  16       21.30       19.99      4.04 o
  -5   4  16       10.75        8.84      1.44 o
  -4   4  16       44.18       50.94      1.76 o
  -3   4  16     1064.38     1013.21      8.50 o
  -2   4  16        2.92        2.07      0.81 o
  -1   4  16      334.31      308.97     12.48 o
   0   4  16      172.60      155.14      3.56 o
   1   4  16       26.63       28.19      1.69 o
   2   4  16        3.91       -1.07      1.07 o
   3   4  16      126.85      123.67      3.35 o
   4   4  16      320.91      323.76      5.21 o
   5   4  16        6.01        4.15      0.98 o
   6   4  16        7.92        8.89      1.28 o
   7   4  16       55.07       61.95      3.28 o
  -7   5  16        2.61        0.82      0.76 o
  -6   5  16        7.95        6.09      1.16 o
  -5   5  16        4.80        4.00      1.09 o
  -4   5  16        4.89        6.32      0.80 o
  -3   5  16      118.13      121.69      2.96 o
  -2   5  16       73.87       71.74      2.32 o
  -1   5  16      168.10      171.11      4.58 o
   0   5  16       17.12       14.64      1.34 o
   1   5  16      132.48      130.47      3.21 o
   2   5  16      294.60      283.10      6.48 o
   3   5  16       97.13       93.98      3.43 o
   4   5  16        7.62       10.20      1.48 o
   5   5  16       39.17       34.92      2.15 o
   6   5  16       11.93       11.09      1.32 o
  -6   6  16      280.59      258.19      6.61 o
  -5   6  16       14.81       10.18      1.75 o
  -4   6  16      110.42      115.54      4.34 o
  -3   6  16       22.81       17.36      1.33 o
  -2   6  16       12.98       14.38      1.16 o
  -1   6  16      116.25      115.59      4.92 o
   0   6  16       32.45       38.96      2.34 o
   1   6  16      124.11      128.00      7.06 o
   2   6  16        3.45        5.38      2.89 o
   3   6  16       90.13      107.56      6.67 o
   4   6  16       38.83       39.96      2.97 o
   5   6  16       74.69       74.21      3.84 o
   6   6  16       53.23       55.82      3.67 o
  -5   7  16       14.24       16.09      2.37 o
  -4   7  16       18.33       21.75      2.07 o
  -3   7  16        0.01       -0.16      1.14 o
  -2   7  16       80.24       85.72      3.93 o
  -1   7  16       89.52       83.76      4.19 o
   0   7  16        7.68        4.99      2.68 o
   1   7  16      188.28      191.96      8.39 o
   2   7  16       23.34       18.01      3.38 o
   3   7  16       47.40       42.46      4.18 o
   4   7  16       34.39       38.69      3.78 o
   5   7  16        5.76        5.10      1.95 o
  -4   8  16       22.30       25.74      2.10 o
  -3   8  16       55.87       64.44      2.82 o
  -2   8  16        1.32        1.79      1.14 o
  -1   8  16       22.54       21.59      2.16 o
   0   8  16       72.21       68.34      3.63 o
   1   8  16     1069.54     1150.92     18.64 o
   2   8  16        0.05       -0.19      1.94 o
   3   8  16        9.42        6.36      2.22 o
   4   8  16      235.16      267.20      7.57 o
  -3   9  16       47.61       52.89      2.37 o
  -2   9  16      138.65      170.26      4.02 o
  -1   9  16       18.00       16.36      1.61 o
   0   9  16      119.37      127.06      3.96 o
   1   9  16       33.35       31.02      2.23 o
   2   9  16        1.41       -0.88      2.06 o
  -8   1  17       17.29       16.99      1.57 o
  -7   1  17      212.49      218.28      4.09 o
  -6   1  17        5.30        4.88      1.04 o
  -5   1  17       10.84        9.80      1.40 o
  -4   1  17        1.35        0.96      0.81 o
  -3   1  17      127.58      121.09      2.85 o
  -2   1  17        6.22        3.97      0.87 o
  -1   1  17        0.45        0.59      0.73 o
   0   1  17      150.94      149.14      2.88 o
   1   1  17       76.62       69.75      4.95 o
   2   1  17      212.61      178.65      5.08 o
   3   1  17      433.98      403.08      7.76 o
   4   1  17        6.13        5.19      1.50 o
   5   1  17       10.14        8.63      1.60 o
   6   1  17       15.14       14.70      1.72 o
   7   1  17       33.88       32.55      1.94 o
  -7   2  17       21.99       20.22      2.63 o
  -6   2  17      221.64      225.41      4.42 o
  -5   2  17       33.90       32.94      1.98 o
  -4   2  17        0.00       -0.46      0.84 o
  -3   2  17      187.66      197.44      2.59 o
  -2   2  17       55.65       53.81      1.53 o
  -1   2  17       31.85       31.94      1.23 o
   0   2  17      596.20      628.58      7.64 o
   1   2  17      369.04      370.07      5.47 o
   2   2  17       33.27       37.75      2.55 o
   3   2  17      249.44      252.27      6.15 o
   4   2  17       11.06       12.07      1.37 o
   5   2  17      109.98      107.11      3.01 o
   6   2  17       35.80       35.20      3.07 o
   7   2  17      112.25      109.78      7.26 o
  -7   3  17        2.11        1.23      1.14 o
  -6   3  17       12.17       10.08      1.81 o
  -5   3  17        1.30        1.21      1.30 o
  -4   3  17      195.10      202.53      4.27 o
  -3   3  17       24.81       14.79      1.04 o
  -2   3  17        7.75        8.97      1.08 o
  -1   3  17      591.29      568.92     16.16 o
   0   3  17      218.02      217.86      4.22 o
   1   3  17        3.77        4.44      1.43 o
   2   3  17      478.53      454.22      7.74 o
   3   3  17        0.19       -0.81      1.35 o
   4   3  17      220.19      203.00      4.94 o
   5   3  17      245.37      243.60      4.36 o
   6   3  17      224.74      233.29      6.68 o
   7   3  17       76.71       82.24      3.71 o
  -7   4  17        3.38        3.69      1.01 o
  -6   4  17       36.35       29.65      2.34 o
  -5   4  17       15.31       10.76      1.45 o
  -4   4  17       12.22       13.73      1.46 o
  -3   4  17       64.34       60.85      1.82 o
  -2   4  17       26.54       24.11      1.51 o
  -1   4  17       30.18       34.56      1.73 o
   0   4  17      232.11      235.29      4.38 o
   1   4  17      132.70      135.15      3.36 o
   2   4  17      218.10      222.57      4.60 o
   3   4  17       50.41       49.91      2.75 o
   4   4  17        2.52        1.97      0.94 o
   5   4  17      123.42      130.58      3.01 o
   6   4  17        6.38        6.02      1.76 o
  -6   5  17       59.25       56.14      9.01 o
  -5   5  17        1.70        1.49      0.98 o
  -4   5  17       28.04       28.71      3.60 o
  -3   5  17       44.44       40.32      1.62 o
  -2   5  17      142.13      137.07      3.12 o
  -1   5  17       15.38       12.69      1.19 o
   0   5  17        4.77        1.94      0.86 o
   1   5  17       16.71       12.37      1.79 o
   2   5  17       57.29       59.86      4.70 o
   3   5  17       75.50       75.69      2.73 o
   4   5  17        5.81        5.32      1.61 o
   5   5  17        9.35        7.93      1.68 o
   6   5  17        3.31        4.81      2.27 o
  -5   6  17        0.36       -1.06      1.33 o
  -4   6  17      123.16      121.97      3.02 o
  -3   6  17       95.02       86.21      2.83 o
  -2   6  17      345.25      345.62      4.50 o
  -1   6  17       17.14       11.60      1.03 o
   0   6  17        5.49        5.94      0.88 o
   1   6  17       34.73       33.24      4.04 o
   2   6  17        6.00        1.54      2.67 o
   3   6  17       43.09       49.53      4.42 o
   4   6  17       11.33       14.19      2.83 o
   5   6  17       25.41       24.66      2.99 o
  -5   7  17       71.30       78.31      4.15 o
  -4   7  17       17.82       18.92      2.10 o
  -3   7  17      132.88      148.34      4.73 o
  -2   7  17       66.83       70.42      3.30 o
  -1   7  17       10.89       13.04      1.89 o
   0   7  17        0.63        0.55      1.33 o
   1   7  17      121.95      142.12      6.88 o
   2   7  17       23.91       24.64      3.19 o
   3   7  17       23.15       22.11      3.06 o
   4   7  17       23.01       23.19      2.80 o
  -4   8  17       12.39       11.84      1.55 o
  -3   8  17       20.63       21.75      1.25 o
  -2   8  17        0.46        0.56      0.91 o
  -1   8  17      114.93      121.56      4.06 o
   0   8  17       35.10       33.81      2.52 o
   1   8  17        5.48        3.72      1.22 o
   2   8  17        1.35        1.94      2.06 o
   3   8  17        0.00        0.75      1.78 o
  -2   9  17        0.17        0.17      0.53 o
  -1   9  17      370.70      414.61      6.05 o
   0   9  17      180.77      193.15      4.38 o
   1   9  17       49.15       50.47      2.41 o
  -7   0  18       18.04       15.03      1.65 o
  -6   0  18      317.76      333.19      7.68 o
  -5   0  18        1.89        1.49      1.46 o
  -4   0  18       42.53       41.92      2.52 o
  -3   0  18      147.22      157.37      4.59 o
  -2   0  18      306.05      263.26      5.81 o
  -1   0  18      411.83      415.56      7.10 o
   0   0  18      446.30      469.65      7.44 o
   1   0  18       30.91       32.07      3.44 o
   2   0  18      128.43      104.04     13.74 o
   3   0  18      382.95      359.02     10.51 o
   4   0  18      259.18      264.48      8.86 o
   5   0  18        7.61        5.22      2.10 o
   6   0  18        3.54        3.30      1.75 o
   7   0  18      251.84      256.24      6.25 o
  -7   1  18      192.49      198.13      4.90 o
  -6   1  18      192.40      198.10      4.13 o
  -5   1  18       34.66       36.95      2.05 o
  -4   1  18      148.34      145.87      3.10 o
  -3   1  18      345.86      334.66      4.62 o
  -2   1  18      168.16      171.79      3.30 o
  -1   1  18      273.73      269.48      4.00 o
   0   1  18       16.84       26.46      1.39 o
   1   1  18       10.27        5.37      0.89 o
   2   1  18        9.93       10.83      1.84 o
   3   1  18        1.03        0.41      1.40 o
   4   1  18      504.88      490.93      8.97 o
   5   1  18       48.98       56.35      2.95 o
   6   1  18        6.08        8.07      1.37 o
   7   1  18        5.53        5.40      1.02 o
  -7   2  18        8.48        9.80      1.47 o
  -6   2  18        0.47        0.66      0.87 o
  -5   2  18       69.10       71.07      2.59 o
  -4   2  18        1.17        1.11      0.84 o
  -3   2  18      254.18      259.68      2.98 o
  -2   2  18       51.86       55.98      1.58 o
  -1   2  18      712.61      741.87      7.38 o
   0   2  18       39.22       37.22      1.59 o
   1   2  18        0.61        0.46      0.89 o
   2   2  18      577.51      551.86      9.18 o
   3   2  18        1.41        2.22      1.42 o
   4   2  18        0.45       -0.41      1.21 o
   5   2  18        0.48       -0.14      1.19 o
   6   2  18        2.95        2.96      1.16 o
  -7   3  18       13.65       10.50      1.45 o
  -6   3  18      108.24      104.89      4.22 o
  -5   3  18       26.74       25.01      3.65 o
  -4   3  18      123.66      112.08      3.22 o
  -3   3  18       57.41       56.48      1.76 o
  -2   3  18       14.19        8.43      0.82 o
  -1   3  18       11.66        9.93      1.10 o
   0   3  18        0.11       -0.30      0.68 o
   1   3  18        2.32        6.35      1.06 o
   2   3  18        0.08       -0.19      1.32 o
   3   3  18        0.23        2.10      1.35 o
   4   3  18      167.22      156.71      4.58 o
   5   3  18       96.79       92.00      6.15 o
   6   3  18      266.60      242.25     24.47 o
  -6   4  18       10.63       11.33      1.52 o
  -5   4  18       16.29       11.96      2.72 o
  -4   4  18      152.22      145.29      3.88 o
  -3   4  18      279.86      289.91      3.70 o
  -2   4  18       97.26       93.03      2.60 o
  -1   4  18       37.26       37.00      1.74 o
   0   4  18       46.91       38.19      1.97 o
   1   4  18      132.67      145.92      3.02 o
   2   4  18       69.01       68.01      2.67 o
   3   4  18       15.71       16.72      1.58 o
   4   4  18        2.20        1.84      1.14 o
   5   4  18       22.42       21.64      1.79 o
   6   4  18       75.03       71.64     11.79 o
  -6   5  18       41.79       42.06      2.07 o
  -5   5  18      179.45      177.57      6.37 o
  -4   5  18        1.03        0.25      0.80 o
  -3   5  18       26.31       28.18      1.23 o
  -2   5  18       76.62       79.54      2.34 o
  -1   5  18        6.40        3.84      0.88 o
   0   5  18        0.77        1.14      0.99 o
   1   5  18       20.08       19.42      2.13 o
   2   5  18      208.20      222.44      6.89 o
   3   5  18        0.00        0.35      1.81 o
   4   5  18       22.85       22.22      1.76 o
   5   5  18       33.20       32.56      2.44 o
  -5   6  18       32.12       30.07      2.69 o
  -4   6  18       15.14       15.48      2.63 o
  -3   6  18       15.92       16.60      1.34 o
  -2   6  18       29.22       27.71      1.35 o
  -1   6  18      120.51      129.84      2.73 o
   0   6  18      269.52      269.86     16.98 o
   1   6  18       86.22       76.30      5.22 o
   2   6  18       16.09       14.48      2.93 o
   3   6  18       49.59       48.86      3.90 o
   4   6  18       84.35       89.26      4.72 o
   5   6  18        5.00        3.06      1.59 o
  -4   7  18       16.40       20.14      2.21 o
  -3   7  18       10.96       11.19      1.06 o
  -2   7  18      109.39      119.87      3.99 o
  -1   7  18        0.50        0.08      1.01 o
   0   7  18       14.48       16.32      1.93 o
   1   7  18        3.70        3.64      2.01 o
   2   7  18      263.55      295.02      8.83 o
   3   7  18       18.45       17.98      2.63 o
   4   7  18       15.37       16.13      2.10 o
  -3   8  18        2.86        4.14      1.07 o
  -2   8  18        6.45        6.66      0.87 o
  -1   8  18      121.00      139.42      3.94 o
   0   8  18      211.44      213.14      5.11 o
   1   8  18      196.00      210.41      5.16 o
   2   8  18       73.69       68.48      6.41 o
  -7   1  19       64.90       55.62      3.61 o
  -6   1  19       43.91       44.62      1.88 o
  -5   1  19      254.07      262.78      5.01 o
  -4   1  19       37.26       36.25      1.63 o
  -3   1  19       65.00       57.99      2.03 o
  -2   1  19      420.67      453.94      5.27 o
  -1   1  19      148.31      160.89      3.16 o
   0   1  19       20.19       18.29      1.25 o
   1   1  19        0.26        1.84      1.08 o
   2   1  19        2.02        1.29      1.50 o
   3   1  19       10.10        7.55      1.75 o
   4   1  19       11.86       10.47      1.67 o
   5   1  19       17.20       15.30      1.76 o
   6   1  19       88.42       82.62      3.89 o
  -7   2  19       87.49       82.37      2.99 o
  -6   2  19       28.00       26.07      2.17 o
  -5   2  19       13.51       14.14      1.65 o
  -4   2  19       44.66       47.90      1.92 o
  -3   2  19       63.88       61.10      1.96 o
  -2   2  19       25.70       20.93      1.03 o
  -1   2  19        3.48        0.74      0.78 o
   0   2  19      127.04      133.97      2.79 o
   1   2  19       62.88       65.35      2.51 o
   2   2  19        1.72        2.05      1.38 o
   3   2  19        0.70        2.06      1.30 o
   4   2  19        5.83        6.29      1.42 o
   5   2  19       13.69       13.74      1.70 o
   6   2  19       53.91       53.45      4.98 o
  -6   3  19        1.85        0.44      1.00 o
  -5   3  19       27.66       28.45      2.42 o
  -4   3  19        4.11        4.07      1.07 o
  -3   3  19       15.32       11.45      0.93 o
  -2   3  19      336.62      345.88      4.69 o
  -1   3  19        1.46        0.97      0.66 o
   0   3  19       50.10       51.08      1.76 o
   1   3  19        0.30        0.50      0.91 o
   2   3  19       17.47       19.50      2.00 o
   3   3  19      113.17      104.67      3.94 o
   4   3  19        6.21        4.98      1.24 o
   5   3  19      189.00      203.22      6.01 o
   6   3  19      247.31      173.62    129.63 o
  -6   4  19       89.48       92.53      3.21 o
  -5   4  19       79.49       76.11     11.46 o
  -4   4  19        1.19        2.21      1.66 o
  -3   4  19       15.44       12.80      0.96 o
  -2   4  19       39.96       39.37      1.38 o
  -1   4  19        3.10        1.08      0.70 o
   0   4  19       26.48       24.59      1.49 o
   1   4  19        1.87        1.38      1.06 o
   2   4  19       41.00       35.42      1.99 o
   3   4  19       94.96      102.06      2.91 o
   4   4  19      146.23      147.92      3.21 o
   5   4  19       60.34       60.79      3.53 o
  -5   5  19       46.63       42.43      7.81 o
  -4   5  19        3.30        2.72      0.76 o
  -3   5  19      110.42      121.94      3.09 o
  -2   5  19        0.88        0.63      0.56 o
  -1   5  19       33.78       28.63      1.44 o
   0   5  19       26.60       27.39      1.42 o
   1   5  19      142.74      154.01      8.77 o
   2   5  19      106.65      105.23      3.67 o
   3   5  19       88.89       97.54      3.92 o
   4   5  19        4.40        3.06      0.97 o
   5   5  19       14.23       10.10      1.81 o
  -5   6  19       96.65       71.70      4.23 o
  -4   6  19       14.54       10.45      2.25 o
  -3   6  19       36.30       37.85      1.29 o
  -2   6  19      106.46      113.85      3.71 o
  -1   6  19      129.00      136.00      2.62 o
   0   6  19        5.94        5.76      1.08 o
   1   6  19        1.07        1.19      0.97 o
   2   6  19        8.95        7.93      2.16 o
   3   6  19       55.98       55.39      3.74 o
   4   6  19       46.03       41.60      3.07 o
  -4   7  19       96.85      101.26      4.17 o
  -3   7  19        1.67        1.99      1.14 o
  -2   7  19       16.20       17.79      1.52 o
  -1   7  19      108.47      126.35      3.91 o
   0   7  19        7.69        9.74      1.50 o
   1   7  19        1.82        0.58      1.20 o
   2   7  19      128.55      148.36      5.72 o
   3   7  19       38.51       35.98      2.88 o
  -2   8  19       21.06       18.71      1.00 o
  -1   8  19       16.49       14.98      1.35 o
   0   8  19      389.08      426.63      6.23 o
   1   8  19      113.13      127.18      3.50 o
  -6   0  20      220.61      221.38      5.14 o
  -5   0  20      233.07      246.71      6.17 o
  -4   0  20       22.76       18.67      1.69 o
  -3   0  20        0.00        1.03      1.05 o
  -2   0  20        3.34        4.24      1.23 o
  -1   0  20      112.67      113.32      3.77 o
   0   0  20       19.00       27.24      2.07 o
   1   0  20       14.96       28.20      3.54 o
   2   0  20       51.76       50.27      4.39 o
   3   0  20       45.85       48.64      4.14 o
   4   0  20      150.64      153.40      6.63 o
   5   0  20        0.10       -0.77      1.80 o
   6   0  20       99.30       88.01      3.88 o
  -6   1  20      348.62      327.46      5.89 o
  -5   1  20       23.09       19.07      1.37 o
  -4   1  20      358.67      381.92      4.52 o
  -3   1  20        4.22        1.31      0.76 o
  -2   1  20       68.71       72.67      2.18 o
  -1   1  20       17.38       12.84      1.13 o
   0   1  20      123.29      115.33      2.65 o
   1   1  20       64.91       54.55      3.29 o
   2   1  20        0.59       -0.65      1.62 o
   3   1  20        1.32        2.94      1.46 o
   4   1  20      189.15      198.78      5.20 o
   5   1  20      163.56      172.19      4.40 o
   6   1  20       45.82       41.88      3.76 o
  -6   2  20        0.31        1.00      1.07 o
  -5   2  20        6.15        7.60      1.59 o
  -4   2  20        7.81        5.41      0.99 o
  -3   2  20       32.60       36.14      1.48 o
  -2   2  20        0.08        0.80      0.92 o
  -1   2  20       34.62       43.05      1.65 o
   0   2  20       65.37       57.34      2.37 o
   1   2  20       33.20       25.54      2.35 o
   2   2  20       31.68       39.25      2.72 o
   3   2  20       64.33       67.62      3.27 o
   4   2  20       60.39       61.49      2.97 o
   5   2  20        6.46        5.79      1.31 o
  -6   3  20        0.01        0.47      0.76 o
  -5   3  20       67.86       68.93      3.23 o
  -4   3  20       19.52       18.07      5.15 o
  -3   3  20        2.41        1.05      1.06 o
  -2   3  20       85.89       86.62      2.32 o
  -1   3  20      276.56      285.21      3.67 o
   0   3  20       93.85       88.28      2.11 o
   1   3  20       96.48      102.19      3.95 o
   2   3  20       72.03       76.86      3.38 o
   3   3  20        9.56       10.02      1.53 o
   4   3  20       28.67       29.50      2.00 o
   5   3  20       78.50       82.65      2.70 o
  -5   4  20      168.39      177.12      4.57 o
  -4   4  20      416.99      405.42     37.25 o
  -3   4  20        8.36       10.18      1.11 o
  -2   4  20        0.80        1.80      0.59 o
  -1   4  20      190.89      185.13      3.30 o
   0   4  20        7.85        4.13      0.79 o
   1   4  20        0.31        1.01      1.02 o
   2   4  20      666.06      733.75     17.94 o
   3   4  20      292.59      311.52      7.64 o
   4   4  20      128.12      132.49      3.43 o
   5   4  20       65.91       61.72      3.14 o
  -5   5  20        0.10       -0.03      0.66 o
  -4   5  20       67.55       69.18      3.99 o
  -3   5  20        7.41        5.41      0.91 o
  -2   5  20       35.98       39.01      1.27 o
  -1   5  20        5.53        4.87      0.63 o
   0   5  20       28.25       29.87      1.79 o
   1   5  20       25.08       20.57      1.55 o
   2   5  20      191.72      197.16      4.49 o
   3   5  20       68.28       63.60      3.49 o
   4   5  20        0.40        0.48      0.95 o
  -4   6  20      267.79      246.29      6.57 o
  -3   6  20       18.76       19.78      1.13 o
  -2   6  20        3.54        3.55      0.54 o
  -1   6  20      357.02      406.82      6.14 o
   0   6  20       11.82       11.41      1.19 o
   1   6  20       10.22       13.78      1.64 o
   2   6  20       97.66       90.84      2.69 o
   3   6  20       77.93       71.85      3.63 o
  -2   7  20        1.32        0.95      0.62 o
  -1   7  20       34.72       34.83      1.33 o
   0   7  20      111.68      119.86      3.49 o
   1   7  20       84.78       91.03      3.06 o
   2   7  20       25.65       25.57      1.73 o
  -6   1  21        1.08        0.99      0.79 o
  -5   1  21       50.80       51.52      1.83 o
  -4   1  21       13.27       14.94      1.16 o
  -3   1  21      189.70      191.99      3.19 o
  -2   1  21      170.57      164.44      3.03 o
  -1   1  21        1.42        1.30      0.79 o
   0   1  21       32.30       35.44      1.52 o
   1   1  21        0.01        1.10      1.38 o
   2   1  21        4.54        6.38      1.55 o
   3   1  21       11.88       14.55      1.83 o
   4   1  21       24.42       26.66      2.08 o
   5   1  21        9.64       10.73      1.42 o
  -5   2  21       25.10       23.29      1.92 o
  -4   2  21        1.71        1.13      1.15 o
  -3   2  21      247.84      269.22      3.51 o
  -2   2  21      171.78      171.22      2.93 o
  -1   2  21       74.41       88.18      2.16 o
   0   2  21        2.83        2.55      0.94 o
   1   2  21       57.36       60.96      3.19 o
   2   2  21        1.07        0.28      1.26 o
   3   2  21        6.48        3.27      1.33 o
   4   2  21       26.42       32.53      2.14 o
   5   2  21       22.47       19.64      1.54 o
  -5   3  21        4.74        3.06      1.11 o
  -4   3  21       19.17       18.66      1.83 o
  -3   3  21        3.01        2.01      0.99 o
  -2   3  21      309.27      308.38      5.82 o
  -1   3  21       29.50       26.75      1.95 o
   0   3  21       10.62        7.22      1.04 o
   1   3  21      366.42      351.94      6.83 o
   2   3  21       95.68      106.16      3.74 o
   3   3  21       12.54       12.28      1.57 o
   4   3  21      180.12      207.88      4.40 o
  -5   4  21       22.00       21.66      1.52 o
  -4   4  21      133.33      141.84      4.09 o
  -3   4  21       42.10       45.48      2.17 o
  -2   4  21        0.22        0.21      0.60 o
  -1   4  21        2.70        1.36      0.63 o
   0   4  21       77.11       89.31      2.66 o
   1   4  21      147.20      152.87      3.36 o
   2   4  21      125.89      134.60      3.72 o
   3   4  21        0.03        2.41      1.22 o
   4   4  21       29.78       19.80     16.22 o
  -4   5  21       24.03       21.72      1.53 o
  -3   5  21       34.24       31.80      4.07 o
  -2   5  21        0.03        0.87      0.85 o
  -1   5  21        4.00        5.58      0.79 o
   0   5  21       17.56       20.02      1.33 o
   1   5  21        6.25        5.02      0.88 o
   2   5  21       73.55       75.49      2.16 o
   3   5  21        5.03       -0.53      0.53 o
  -3   6  21        6.33        2.49      1.35 o
  -2   6  21      268.96      221.57    138.55 o
  -1   6  21        1.19        1.09      0.93 o
   0   6  21      144.33      108.33     67.74 o
   1   6  21      160.38      179.75      3.97 o
   2   6  21      147.96      147.23      3.45 o
  -5   0  22      123.01      124.67      3.50 o
  -4   0  22       60.02       67.78      3.01 o
  -3   0  22     1582.52     1744.33     12.56 o
  -2   0  22      136.75      144.67      3.86 o
  -1   0  22       86.50       86.91      3.07 o
   0   0  22      239.19      274.11      9.21 o
   1   0  22       21.31       25.89      3.32 o
   2   0  22       14.28       15.66      2.61 o
   3   0  22       56.68       59.64      4.10 o
   4   0  22      143.78      160.76      5.93 o
  -5   1  22        0.14       -0.06      0.38 o
  -4   1  22        0.61       -0.85      0.85 o
  -3   1  22       69.16       72.58      1.86 o
  -2   1  22        1.36        1.69      0.67 o
  -1   1  22      116.21      116.95      2.46 o
   0   1  22       45.69       35.08      1.81 o
   1   1  22       45.34       37.72      2.60 o
   2   1  22        5.06        7.48      1.68 o
   3   1  22        1.79        1.09      1.31 o
   4   1  22       41.77       49.08      2.45 o
  -5   2  22        7.94        4.97      1.04 o
  -4   2  22      179.64      181.82      4.81 o
  -3   2  22      468.68      479.78      6.76 o
  -2   2  22      187.97      193.11      2.87 o
  -1   2  22        6.75        8.62      1.12 o
   0   2  22        4.65        4.73      1.45 o
   1   2  22        2.89        0.74      1.23 o
   2   2  22        6.42        6.85      1.51 o
   3   2  22        2.51        3.71      1.33 o
   4   2  22      559.82      601.90      8.46 o
  -4   3  22      283.77      298.11      5.79 o
  -3   3  22       20.57       15.09      1.40 o
  -2   3  22       83.46       86.07      2.96 o
  -1   3  22        0.76        1.95      0.96 o
   0   3  22        2.01        5.33      1.31 o
   1   3  22       97.70      108.07      3.64 o
   2   3  22       56.70       61.64      2.74 o
   3   3  22      221.44      251.79      4.86 o
   4   3  22       21.80       22.23      1.51 o
  -4   4  22        0.35       -0.07      0.70 o
  -3   4  22       60.31       57.30      2.60 o
  -2   4  22        5.02        3.72      0.89 o
  -1   4  22       41.37       47.64      2.12 o
   0   4  22      237.68      256.43      7.93 o
   1   4  22      103.09      105.97      5.01 o
   2   4  22        4.25        3.14      1.79 o
   3   4  22      246.52      246.89      4.69 o
  -3   5  22       27.87       30.24      1.64 o
  -2   5  22       49.12       45.92      2.06 o
  -1   5  22      148.63      146.81      2.85 o
   0   5  22      166.03      183.92      3.09 o
   1   5  22      254.46      109.21    132.80 o
  -1   6  22       35.01       34.19      1.55 o
   0   6  22        6.83        4.48      0.80 o
  -4   1  23       32.10       29.75      1.22 o
  -3   1  23        0.37        0.28      0.73 o
  -2   1  23      138.21      144.72      2.67 o
  -1   1  23       69.20       74.23      2.31 o
   0   1  23       27.07       29.31      2.28 o
   1   1  23        7.22        8.99      1.55 o
   2   1  23       10.97        7.52      1.55 o
   3   1  23        1.28        1.72      1.23 o
  -4   2  23       45.95       51.68      2.36 o
  -3   2  23       46.81       43.15      2.01 o
  -2   2  23       96.60      100.94      2.46 o
  -1   2  23      127.39      146.91      3.06 o
   0   2  23      176.81      181.53      4.69 o
   1   2  23       77.61       79.26      3.18 o
   2   2  23       45.49       45.46      2.43 o
   3   2  23      344.86      384.16      5.83 o
  -3   3  23       32.94       33.69      2.01 o
  -2   3  23      381.66      404.88      5.61 o
  -1   3  23        0.92        0.72      1.15 o
   0   3  23      147.55      169.95      4.09 o
   1   3  23        7.28        7.79      1.31 o
   2   3  23       22.96       19.67      1.63 o
   3   3  23       32.26       36.41      1.78 o
  -3   4  23        8.29        6.69      0.97 o
  -2   4  23       29.83       31.59      2.93 o
  -1   4  23        6.87        7.12      1.95 o
   0   4  23       31.04       34.20      3.03 o
   1   4  23       93.34       95.74      4.32 o
   2   4  23      199.95      205.44      5.43 o
   0   5  23        6.88        4.79      1.30 o
  -3   0  24        3.49        7.12      1.02 o
  -2   0  24       27.28       22.86      1.41 o
  -1   0  24       85.70       86.92      4.65 o
   0   0  24      120.52      140.39      5.78 o
   1   0  24      115.28      128.51      5.41 o
   2   0  24       22.36       25.69      2.66 o
  -3   1  24        0.05        0.24      0.69 o
  -2   1  24      464.95      515.54      7.13 o
  -1   1  24        6.57        5.54      1.80 o
   0   1  24       31.93       26.95      2.06 o
   1   1  24       74.15       86.19      3.18 o
   2   1  24       15.77       11.07      1.38 o
  -3   2  24      202.39      230.62      4.49 o
  -2   2  24        2.37        1.58      1.58 o
  -1   2  24       36.56       38.31      2.04 o
   0   2  24      113.48      115.47      3.44 o
   1   2  24        0.01       -0.54      1.12 o
   2   2  24       32.68       39.35      1.94 o
  -2   3  24        1.54        1.26      1.43 o
  -1   3  24       45.50       50.87      3.49 o
   0   3  24       16.89       15.30      2.20 o
   1   3  24        5.16        4.74      1.11 o
  -1   1  25      189.91      202.22      7.79 o
   0   1  25      102.11      107.34      3.01 o
 
